# Supplementary material for: Two-motif model illuminates DICER cleavage preferences
Source: Nucleic Acids Res. 2024 Jan 3;52(4):1860–77. doi: 10.1093/nar/gkad1186 (PMC10899750; doi:10.1093/nar/gkad1186)
Supplement: gkad1186_supplemental_files [file gkad1186_supplemental_files.zip]

Archive with 2 entries (2 files):
- Dicer-two-motif-Supplementary-Figure-S1-S6-v2-only-SupFigs.pdf
- Supplementary Tables S1-13.xlsx
