# Supplementary material for: Two-motif model illuminates DICER cleavage preferences
Source: Nucleic Acids Res. 2024 Jan 3;52(4):1860–77. doi: 10.1093/nar/gkad1186 (PMC10899750; doi:10.1093/nar/gkad1186)
Supplement: gkad1186_supplemental_files [file gkad1186_supplemental_files.zip › Supplementary Tables S1-13.xlsx]

## Sheet: Table S1
Supplementary Table S1. Oligos for mutagenesis
Name	Sequence	PCR template	Cloning method
F-pXG-hDicer-R1855A	CCCTGTGGCAGAATTGCTTGAAATGGAACCAG	pXG-DICER	Infusion cloning
R-pXG-hDicer-R1855A	AATTCTGCCACAGGGGAACGGGGTAC
F-pXG-hDicer-E1859A	ATTGCTTGCAATGGAACCAGAAACTGCCA	pXG-DICER	Infusion cloning
R-pXG-hDicer-E1859A	TCCATTGCAAGCAATTCTCGCACAGGGG

## Sheet: Table S2
Supplementary Table S2. DNA oligos used in making randomized shRNAs
Name	Sequence
US1	TAATACGACTCACTATAGGGATATTTCTCGNNNATCAAGAAAAAAAGCTTGCNNNNNNNNNNNNNNNNNNNNNNNNNNNNNNNNGCAAGCAAAAAAACTTGATNNNTGAGAAATATTCTTATAACCATGCATATTCCGATACTTCAG
US2	TAATACGACTCACTATAGGGATATTTCTCGCNNNTCAAGAAAAAAAGCTTGCNNNNNNNNNNNNNNNNNNNNNNNNNNNNNNNNGCAAGCAAAAAAACTTGANNNGTGAGAAATATTCTTATAACCATGCATATTCCGATACTTCAG
US3	TAATACGACTCACTATAGGGATATTTCTCGCANNNCAAGAAAAAAAGCTTGCNNNNNNNNNNNNNNNNNNNNNNNNNNNNNNNNGCAAGCAAAAAAACTTGNNNTGTGAGAAATATTCTTATAACCATGCATATTCCGATACTTCAG
US4	TAATACGACTCACTATAGGGATATTTCTCGCAGNNNAAGAAAAAAAGCTTGCNNNNNNNNNNNNNNNNNNNNNNNNNNNNNNNNGCAAGCAAAAAAACTTNNNCTGTGAGAAATATTCTTATAACCATGCATATTCCGATACTTCAG
US5	TAATACGACTCACTATAGGGATATTTCTCGCAGANNNAGAAAAAAAGCTTGCNNNNNNNNNNNNNNNNNNNNNNNNNNNNNNNNGCAAGCAAAAAAACTNNNTCTGTGAGAAATATTCTTATAACCATGCATATTCCGATACTTCAG
US6	TAATACGACTCACTATAGGGATATTTCTCGCAGATNNNGAAAAAAAGCTTGCNNNNNNNNNNNNNNNNNNNNNNNNNNNNNNNNGCAAGCAAAAAAACNNNATCTGTGAGAAATATTCTTATAACCATGCATATTCCGATACTTCAG
FT7	TAATACGACTCACTATAGGG
R-set6	CTGAAGTATCGGAATATGCATGG

## Sheet: Table S3
Supplementary Table S3. Oligo sequences used in RNA cloning
Name	Sequence
4N-RA3	/5rApp/NNNNTGGAATTCTCGGGTGCCAAGG/3ddC/
cirRTP	/5Phos/NNNNNNGATCGTCGGACTGTAGAACTCTGAAC/iSp18/CCTTGGCACCCGAGAATTCCA
R-RA3	TTGGCACCCGAGAATTCCA
RP1	AATGATACGGCGACCACCGAGATCTACACGTTCAGAGTTCTACAGTCCGA
RPIx	CAAGCAGAAGACGGCATACGAGAT[6 bases]GTGACTGGAGTTCCTTGGCACCCGAGAATTCCA
RA5	NNNNGUUCAGAGUUCUACAGUCCGACGAUC

## Sheet: Table S4
Supplementary Table S4. Scores of the mWCU motifs
5'-arm (from 5' to 3')	3'-arm (from 3' to 5')	Motif	Normalized DC20 accuracy score	Normalized DC21 accuracy score	Normalized DC22 accuracy score	Motif score
ACA	UCC	ACA-UCC	100	96.6991	92.6021	96.4338
UCA	ACC	UCA-ACC	97.3846	95.4444	87.1452	93.3247
ACC	UCC	ACC-UCC	68.0597	93.358	93.0431	84.8202
GCA	CCC	GCA-CCC	71.4762	93.5859	88.2255	84.4292
CCA	GCC	CCA-GCC	69.6203	96.1367	86.6594	84.1388
ACU	UCU	ACU-UCU	49.445	96.5933	96.8107	80.9497
ACU	UCA	ACU-UCA	59.4692	98.8992	82.8454	80.4046
UCG	ACU	UCG-ACU	78.7245	94.055	64.7259	79.1685
UCU	ACU	UCU-ACU	46.0175	95.7987	95.0594	78.9585
ACG	UCU	ACG-UCU	73.5222	91.7367	70.7392	78.6661
UCC	ACC	UCC-ACC	58.6029	87.6743	88.0022	78.0932
GAG	CCU	GAG-CCU	70.3138	94.1652	68.4613	77.6468
ACA	UCU	ACA-UCU	55.5306	96.2465	77.853	76.5434
AAU	UCU	AAU-UCU	38.311	95.6419	93.293	75.7486
GCG	CCU	GCG-CCU	66.0458	89.5819	71.0207	75.5494
AAG	UCU	AAG-UCU	63.4972	93.4426	67.4844	74.8081
AAG	UAC	AAG-UAC	54.1798	95.2773	74.2554	74.5708
CAG	GCU	CAG-GCU	62.6641	87.2968	72.6395	74.2001
CCG	ACU	CCG-ACU	52.8058	85.6419	81.5572	73.3349
UCA	GCC	UCA-GCC	49.9586	88.7095	81.0806	73.2495
UAU	ACU	UAU-ACU	32.5133	90.4805	95.9852	72.993
GCU	CCU	GCU-CCU	35.112	91.3563	92.3698	72.946
GAG	UAC	GAG-UAC	40.1177	93.0588	84.8568	72.6777
GAG	CAC	GAG-CAC	40.4531	90.3416	87.1949	72.6632
ACU	UCC	ACU-UCC	51.3675	92.3098	72.0541	71.9105
UCU	ACA	UCU-ACA	52.003	100	62.0142	71.3391
GAU	CCU	GAU-CCU	27.4785	88.4865	95.5736	70.5129
UCG	GCU	UCG-GCU	50.3173	88.1498	71.3123	69.9264
CGG	GGC	CGG-GGC	42.6717	82.9333	84.123	69.9093
AAU	UAA	AAU-UAA	21.881	89.7946	97.3197	69.6651
CCA	ACC	CCA-ACC	50.9836	74.2555	83.5123	69.5838
AUU	UCU	AUU-UCU	20.0355	94.5318	94.0974	69.5549
CCG	ACC	CCG-ACC	88.3264	94.6792	24.9821	69.3292
UUU	ACU	UUU-ACU	22.4705	93.891	91.018	69.1265
AAC	UAG	AAC-UAG	33.2396	90.4768	83.6187	69.1117
UAG	AAC	UAG-AAC	49.4294	90.7546	65.7501	68.6447
CCG	GCU	CCG-GCU	47.4614	87.6281	69.9258	68.3384
GCU	CCA	GCU-CCA	43.9851	98.4702	60.84	67.7651
UAA	ACC	UAA-ACC	52.7228	79.291	70.6167	67.5435
AUG	UCU	AUG-UCU	57.5146	91.3307	53.546	67.4638
UGG	AGC	UGG-AGC	37.6904	85.0918	79.4814	67.4212
CCU	GCU	CCU-GCU	21.1484	89.4546	91.2927	67.2986
CGU	GGA	CGU-GGA	27.2217	77.2386	97.4154	67.2919
CAG	GAC	CAG-GAC	38.689	88.2253	74.0262	66.9801
UUU	AGU	UUU-AGU	18.8066	87.8975	94.0579	66.9207
UGU	AGA	UGU-AGA	20.7941	83.7825	96.1157	66.8974
GAA	CAU	GAA-CAU	20.6806	84.7699	94.8033	66.7513
GCA	CCU	GCA-CCU	49.9846	93.8466	56.2219	66.6844
GAC	CAG	GAC-CAG	25.5475	83.687	90.792	66.6755
GAU	CAA	GAU-CAA	18.9113	81.4931	99.3616	66.5887
GAU	UAA	GAU-UAA	16.9999	85.9836	96.5451	66.5095
UCA	ACU	UCA-ACU	47.752	93.5468	57.8202	66.373
UAG	ACU	UAG-ACU	50.9571	90.4623	57.6973	66.3722
AAA	UCC	AAA-UCC	37.9099	85.1223	75.5321	66.1881
UAU	AAA	UAU-AAA	16.3152	85.5821	96.3877	66.095
AAA	UAU	AAA-UAU	16.1249	90.0564	91.0782	65.7532
UUG	ACU	UUG-ACU	54.9343	90.3282	51.8184	65.6937
ACG	UCC	ACG-UCC	63.3115	97.6766	36.0848	65.691
GAA	UAU	GAA-UAU	18.8491	84.0132	93.8989	65.5871
AAA	UGC	AAA-UGC	12.7475	86.8674	96.9104	65.5084
CGA	GGU	CGA-GGU	28.5745	73.7405	93.9946	65.4365
CCG	GCC	CCG-GCC	79.7296	95.5741	20.7187	65.3408
AGU	UGA	AGU-UGA	22.1987	79.2285	93.3843	64.9372
GGC	CGG	GGC-CGG	35.8885	80.5433	78.088	64.8399
AGU	UGU	AGU-UGU	20.9313	78.7227	94.2969	64.6503
GGC	AAG	GGC-AAG	18.3806	76.4633	98.9432	64.5957
AUA	UCC	AUA-UCC	54.926	94.4163	44.019	64.4537
AAA	UAC	AAA-UAC	29.1389	70.7972	93.3713	64.4358
UCU	GCU	UCU-GCU	18.0015	78.9161	95.2037	64.0404
UAA	AAU	UAA-AAU	20.4589	83.4837	87.937	63.9599
CGC	GGG	CGC-GGG	35.3984	86.0302	70.3927	63.9404
AAU	UGA	AAU-UGA	11.0403	84.9334	95.2452	63.7396
GAG	CGC	GAG-CGC	22.6858	82.6445	85.2364	63.5222
CCU	ACU	CCU-ACU	15.1356	81.263	93.3113	63.2367
GAA	CCC	GAA-CCC	47.629	75.41	66.3585	63.1325
ACA	UCA	ACA-UCA	4.06832	95.0864	90.0915	63.0821
AGU	UGC	AGU-UGC	39.1982	59.5334	90.3864	63.0393
GGG	CGC	GGG-CGC	26.5802	72.2942	90.0452	62.9732
GUU	CCU	GUU-CCU	12.4059	86.8063	89.3823	62.8648
CAU	GCU	CAU-GCU	17.3303	79.7632	91.4765	62.8567
GCC	CCC	GCC-CCC	34.4274	74.8204	79.2758	62.8412
UCU	ACC	UCU-ACC	34.1904	87.016	67.0951	62.7672
AUU	UGU	AUU-UGU	15.5028	87.3166	85.0135	62.611
AGG	UGC	AGG-UGC	30.1434	83.1548	74.1507	62.483
GGG	AAC	GGG-AAC	18.5364	77.9337	90.7921	62.4207
CCU	ACA	CCU-ACA	44.1517	90.6788	51.9415	62.2573
UCG	ACC	UCG-ACC	67.2799	97.0273	22.1193	62.1422
UGU	AGC	UGU-AGC	38.9962	59.1188	88.1501	62.0884
GGU	CGA	GGU-CGA	19.675	69.4002	97.0449	62.04
CCA	GCA	CCA-GCA	8.45626	90.7621	86.7189	61.9791
CCG	AUU	CCG-AUU	36.1547	76.8804	72.7913	61.9421
UAG	GCU	UAG-GCU	36.6639	77.6663	70.8888	61.7397
ACC	UCU	ACC-UCU	20.5774	90.2368	74.3416	61.7186
CCU	GCA	CCU-GCA	43.0247	95.6947	46.4048	61.7081
UGA	AGU	UGA-AGU	17.3938	75.5682	91.2524	61.4048
CAA	GAU	CAA-GAU	17.0393	74.9271	92.1525	61.373
UUA	ACC	UUA-ACC	46.135	92.4716	45.0352	61.2139
UGC	AGG	UGC-AGG	31.4995	87.5245	64.4763	61.1668
GUG	CCU	GUG-CCU	45.1596	85.6178	52.4591	61.0788
CCA	ACU	CCA-ACU	40.3025	83.104	59.2488	60.8851
CAU	GAA	CAU-GAA	12.2911	71.3058	98.3476	60.6482
AAC	UAU	AAC-UAU	21.3159	62.4538	97.7012	60.4903
AAU	UAU	AAU-UAU	10.3288	84.3155	86.5952	60.4132
ACG	ACU	ACG-ACU	41.8131	64.3901	74.0667	60.09
UCA	GCG	UCA-GCG	7.64597	85.4708	87.1222	60.0797
ACA	UCG	ACA-UCG	8.36644	92.1287	79.7261	60.0737
GAA	CGC	GAA-CGC	8.91509	71.8182	99.3686	60.0339
UCA	GCA	UCA-GCA	4.68268	81.8654	93.4686	60.0056
CUU	GCU	CUU-GCU	10.8668	81.4944	87.407	59.9227
UCA	UCC	UCA-UCC	35.8637	70.8276	73.0251	59.9054
AGA	UGU	AGA-UGU	16.9289	72.2949	90.4817	59.9018
UCG	GUC	UCG-GUC	53.0873	93.6068	32.9031	59.8658
AGU	AAA	AGU-AAA	14.7653	68.5065	95.9076	59.7265
UGG	GGC	UGG-GGC	33.7167	78.5199	66.8344	59.6903
AAU	UGU	AAU-UGU	5.4596	80.4923	92.8546	59.6021
AGC	UGU	AGC-UGU	29.9369	67.309	81.5544	59.6001
UGU	AUU	UGU-AUU	27.637	91.1237	59.5718	59.4442
AAG	UGC	AAG-UGC	22.9868	91.0237	64.2699	59.4268
GAC	UAG	GAC-UAG	15.4225	87.9916	74.7716	59.3952
AAA	UGU	AAA-UGU	8.87529	85.6416	83.6226	59.3798
CCA	GCU	CCA-GCU	34.0645	94.914	49.1301	59.3695
UGU	GGA	UGU-GGA	13.4494	69.1024	94.887	59.1462
GAU	CAU	GAU-CAU	9.96661	73.6107	93.8378	59.1384
AUC	UCC	AUC-UCC	28.7107	82.6704	65.9088	59.0966
AGC	UGG	AGC-UGG	38.642	86.8773	51.6898	59.0697
GCA	CCA	GCA-CCA	2.13974	81.7694	93.2724	59.0605
UGU	AGU	UGU-AGU	12.2637	71.187	93.4896	58.9801
CUG	GCU	CUG-GCU	40.5619	81.1549	55.0782	58.9317
CAG	ACU	CAG-ACU	31.9534	62.7717	81.8299	58.8517
UCG	GUU	UCG-GUU	32.086	86.1238	58.3023	58.8374
GAA	GAU	GAA-GAU	18.7033	66.2409	90.8783	58.6075
AGC	UGA	AGC-UGA	20.9309	55.2761	99.5441	58.5837
AGC	UAC	AGC-UAC	34.8259	49.8376	90.9836	58.549
AGU	UAU	AGU-UAU	10.6951	81.7745	83.0594	58.5097
GAC	CGG	GAC-CGG	10.0658	79.4659	85.9896	58.5071
GAG	GAC	GAG-GAC	32.1338	77.2105	65.6488	58.3311
AAC	UGA	AAC-UGA	10.1819	64.8795	99.9179	58.3264
GGU	CCU	GGU-CCU	25.831	81.135	67.5845	58.1835
CAA	GCC	CAA-GCC	28.8466	69.1561	76.5168	58.1732
AGC	UAA	AGC-UAA	21.6114	56.0903	96.7378	58.1465
GGC	GAG	GGC-GAG	15.5773	73.145	85.2613	57.9945
UCU	AGU	UCU-AGU	15.3158	77.3851	80.9943	57.8984
GAA	CGU	GAA-CGU	11.5977	70.553	91.4746	57.8751
UCU	GUU	UCU-GUU	11.5491	79.8051	81.9428	57.7657
AAC	UAA	AAC-UAA	12.1543	64.6399	96.2401	57.6781
GAU	GAA	GAU-GAA	14.0172	62.9585	95.9717	57.6491
GAG	CAU	GAG-CAU	24.617	63.1709	85.0207	57.6029
GAU	CGA	GAU-CGA	6.71178	68.8628	96.8529	57.4758
UAC	AAG	UAC-AAG	19.7268	83.7601	68.8957	57.4609
GGU	CGU	GGU-CGU	14.5914	62.6688	94.5721	57.2774
UCU	AAU	UCU-AAU	10.8507	75.5925	85.0244	57.1559
AGA	AAU	AGA-AAU	16.1319	66.4347	88.8794	57.1487
CCA	GCG	CCA-GCG	5.59622	85.6201	80.2192	57.1452
ACC	UCA	ACC-UCA	11.0083	78.3879	81.9656	57.1206
GGA	AAU	GGA-AAU	13.2383	61.7977	96.2986	57.1115
GGU	GAA	GGU-GAA	10.235	63.8738	97.179	57.0959
CCC	GCC	CCC-GCC	23.5767	71.1296	76.5233	57.0765
AGA	UGC	AGA-UGC	22.0333	53.5605	95.6272	57.0737
UGC	GGG	UGC-GGG	24.2785	82.9762	63.8979	57.0509
CGU	GGU	CGU-GGU	15.462	61.2166	94.4424	57.0403
GGU	AAA	GGU-AAA	11.6907	61.4698	97.8969	57.0191
AAG	UCC	AAG-UCC	55.6322	93.6517	21.4499	56.9112
UCU	GCA	UCU-GCA	31.4246	93.2227	46.0546	56.9006
GAA	CAC	GAA-CAC	21.2119	51.0773	98.3055	56.8649
ACU	UAU	ACU-UAU	11.5112	84.4634	74.6153	56.8633
GUA	CCC	GUA-CCC	37.0577	86.8141	46.4383	56.7701
GGA	CGU	GGA-CGU	19.7964	60.3014	90.14	56.7459
AAC	UGG	AAC-UGG	10.863	89.2846	69.9211	56.6896
AAU	UCA	AAU-UCA	26.4817	93.4325	50.1293	56.6812
UAU	AGA	UAU-AGA	7.29824	73.1759	88.9807	56.485
UUC	ACC	UUC-ACC	25.4163	72.5826	71.2172	56.4054
UCA	ACA	UCA-ACA	2.11526	81.9835	84.8964	56.3317
AUC	UCA	AUC-UCA	5.16388	81.2144	82.5953	56.3245
UGC	AAA	UGC-AAA	12.7036	56.0989	100	56.2675
UUG	GCU	UUG-GCU	30.6911	80.637	57.3086	56.2122
UUU	UUU	UUU-UUU	5.59786	69.2824	93.6487	56.1763
GCG	CCC	GCG-CCC	55.1626	96.4477	16.6803	56.0969
GCA	UCC	GCA-UCC	63.2434	73.6701	31.0955	56.003
UGU	AAA	UGU-AAA	11.4154	67.9197	88.4525	55.9292
GGU	CGC	GGU-CGC	25.8879	45.2483	96.2558	55.7974
CGU	GGC	CGU-GGC	32.2381	46.5103	88.4569	55.7351
CAC	GAG	CAC-GAG	19.9655	70.3338	76.8762	55.7252
UUU	AAU	UUU-AAU	16.5446	73.8029	76.7261	55.6912
GGC	CUC	GGC-CUC	41.2955	72.5591	52.9593	55.6046
CCU	AUU	CCU-AUU	11.3566	69.9958	85.4567	55.603
GAG	UGC	GAG-UGC	16.6432	85.9788	63.993	55.5383
UGA	GGU	UGA-GGU	17.0365	59.4143	90.0849	55.5119
AGU	UUU	AGU-UUU	32.7706	89.9111	43.7712	55.4843
CUU	GGU	CUU-GGU	11.2196	65.4949	89.6553	55.4566
CCU	GAU	CCU-GAU	12.5727	68.5415	85.2222	55.4455
UCG	GCC	UCG-GCC	49.8452	94.7248	21.4097	55.3266
UUU	GCU	UUU-GCU	8.15445	70.8824	86.9371	55.3246
UAC	AAA	UAC-AAA	19.7041	50.5962	95.4619	55.2541
UCC	GCC	UCC-GCC	30.5876	57.2931	77.7356	55.2054
UUG	ACC	UUG-ACC	50.8704	94.5203	19.5596	54.9834
GGG	GAC	GGG-GAC	15.8089	79.0955	70.0253	54.9766
AGG	AAC	AGG-AAC	24.7349	81.9499	58.2251	54.9699
UUC	ACA	UUC-ACA	6.06108	74.5718	84.2246	54.9525
AAU	UAG	AAU-UAG	2.95362	66.94	94.9129	54.9355
GAU	CGU	GAU-CGU	5.31566	68.5649	90.9098	54.9301
ACU	ACU	ACU-ACU	13.5362	61.4495	89.4356	54.8071
UAA	ACU	UAA-ACU	26.0079	87.8605	50.2097	54.6927
GUU	CGU	GUU-CGU	8.23975	63.5371	92.1625	54.6464
AGU	UAA	AGU-UAA	10.5916	68.0667	85.2336	54.6306
CAU	ACU	CAU-ACU	14.748	59.3348	89.4166	54.4998
UCU	UUU	UCU-UUU	9.13884	59.8164	94.2715	54.4089
UCA	GCU	UCA-GCU	25.8291	88.5887	48.804	54.4072
UCC	ACU	UCC-ACU	16.5458	78.866	67.4774	54.2964
GAU	UGA	GAU-UGA	4.51842	68.4022	89.6966	54.2057
CCA	ACG	CCA-ACG	2.92363	77.282	82.3307	54.1788
GCU	CGU	GCU-CGU	15.6759	72.4918	74.3187	54.1621
AAA	UCU	AAA-UCU	18.4457	88.5765	55.3949	54.139
GGU	GUU	GGU-GUU	19.0626	75.3027	67.9697	54.1117
UGC	AUC	UGC-AUC	41.108	71.5836	49.4852	54.0589
UAU	AAU	UAU-AAU	6.76817	71.2349	83.864	53.9557
AAU	UGG	AAU-UGG	4.26027	64.6354	92.9483	53.948
CAU	ACA	CAU-ACA	27.3257	68.2808	66.0153	53.874
GAU	GGA	GAU-GGA	7.78882	59.3883	94.2974	53.8248
UAG	ACC	UAG-ACC	53.5998	91.9204	15.9203	53.8135
CAU	GGA	CAU-GGA	6.12066	60.279	94.4095	53.603
CGU	AUU	CGU-AUU	18.1067	71.1592	71.3394	53.5351
AUU	ACU	AUU-ACU	6.22174	64.8312	89.298	53.4503
ACA	ACC	ACA-ACC	30.723	52.6872	76.7683	53.3928
UCA	ACG	UCA-ACG	6.63742	84.156	69.3619	53.3851
AGU	UCU	AGU-UCU	28.6657	85.5748	45.6833	53.3079
CAG	ACC	CAG-ACC	45.0702	81.4243	32.8359	53.1101
UUU	ACA	UUU-ACA	21.1064	92.3012	45.9135	53.107
GAA	UGU	GAA-UGU	5.36048	73.4643	80.3938	53.0729
AUC	UCU	AUC-UCU	6.43243	81.4463	71.2321	53.0369
GAG	UCU	GAG-UCU	34.3728	68.9701	55.7319	53.0249
UGU	AAU	UGU-AAU	5.46332	71.3894	81.4155	52.7561
CGG	AUU	CGG-AUU	30.49	72.2768	55.2627	52.6765
GAG	CGU	GAG-CGU	15.8407	65.6119	76.5593	52.6706
UUC	AGU	UUC-AGU	8.98804	60.6003	87.9274	52.5052
UUU	AGA	UUU-AGA	5.32054	72.8927	79.2097	52.4743
GAU	CCA	GAU-CCA	24.7619	89.7965	42.8415	52.4666
UAU	ACA	UAU-ACA	21.8945	89.8357	45.6617	52.4639
AUU	UCC	AUU-UCC	15.5649	81.1071	60.4924	52.3881
AGC	UUC	AGC-UUC	35.0591	77.2036	44.4675	52.2434
GAG	CCC	GAG-CCC	47.4316	89.8213	19.4488	52.2339
GGA	CGC	GGA-CGC	21.9107	38.519	96.1923	52.2073
GGA	GAU	GGA-GAU	11.3627	55.7504	89.3482	52.1538
CAU	GAU	CAU-GAU	5.9853	58.6716	91.7137	52.1235
UUG	GCC	UUG-GCC	42.1889	91.6236	22.4362	52.0829
UUA	ACU	UUA-ACU	22.1072	90.2432	43.8405	52.0637
GGU	GGA	GGU-GGA	16.1271	52.6433	87.3578	52.0427
CGA	GGC	CGA-GGC	23.4035	43.4916	89.1886	52.0279
ACU	UUU	ACU-UUU	8.75816	81.7342	65.5888	52.027
GGG	GGC	GGG-GGC	33.2131	70.1008	52.7164	52.0101
GAC	GGG	GAC-GGG	5.23368	70.9735	79.8158	52.0076
UGG	UUU	UGG-UUU	31.4089	78.9336	45.598	51.9802
AUA	UCU	AUA-UCU	23.5297	87.7375	44.5743	51.9472
UAU	GCU	UAU-GCU	10.4551	52.4958	92.8127	51.9212
GAA	GGU	GAA-GGU	9.18017	57.1458	89.3337	51.8866
UGG	AUU	UGG-AUU	41.2315	86.0949	28.3151	51.8805
CGG	CUU	CGG-CUU	61.1495	88.45	5.91499	51.8382
ACC	UAA	ACC-UAA	13.1309	63.1376	79.2181	51.8289
AUG	UCC	AUG-UCC	42.9794	94.2255	18.1906	51.7985
UUA	UUG	UUA-UUG	1.77402	67.0543	86.495	51.7744
GAA	CCU	GAA-CCU	25.36	83.7351	46.0887	51.7279
AUU	UAU	AUU-UAU	18.5283	78.3612	58.2879	51.7258
UGC	AGU	UGC-AGU	19.2744	51.4662	84.4118	51.7175
GGG	UAC	GGG-UAC	16.7455	81.9934	56.3834	51.7074
GGU	CAA	GGU-CAA	9.01974	61.5627	84.5268	51.7031
GGU	CAU	GGU-CAU	6.52166	67.0275	81.4282	51.6591
CAG	GCC	CAG-GCC	46.5542	88.1919	19.7668	51.5043
AAC	UCC	AAC-UCC	26.0635	58.4712	69.9594	51.498
ACG	UUC	ACG-UUC	41.847	94.0726	18.5359	51.4852
GGG	CAC	GGG-CAC	18.4991	83.5937	52.2521	51.4483
UCG	UCU	UCG-UCU	31.1874	71.895	51.2384	51.4403
UUG	AGU	UUG-AGU	19.669	68.8479	65.7225	51.4131
UGC	AGA	UGC-AGA	14.1188	42.5138	97.5955	51.4094
AUU	UCA	AUU-UCA	18.879	92.3522	42.9845	51.4052
GCU	CCC	GCU-CCC	34.1537	77.7256	42.3035	51.3943
UGA	AGC	UGA-AGC	20.031	48.3258	85.5824	51.313
CUA	GCC	CUA-GCC	33.3906	77.9909	42.1866	51.1894
UCU	AUU	UCU-AUU	13.5298	83.2225	56.5886	51.1136
CCG	GUC	CCG-GUC	39.9162	94.6375	18.6308	51.0615
CUU	ACU	CUU-ACU	5.79483	60.6798	86.5076	50.9941
UAA	AGU	UAA-AGU	7.09448	73.1265	72.6933	50.9714
GCU	CAU	GCU-CAU	7.90593	70.2923	74.601	50.9331
AUC	UGU	AUC-UGU	5.87744	62.6488	83.9467	50.8243
UUC	AGA	UUC-AGA	4.49082	49.3584	98.4187	50.756
ACU	UGU	ACU-UGU	14.7315	78.2687	59.0163	50.6722
GAC	CGA	GAC-CGA	9.34816	42.9801	99.6577	50.662
GCC	UAA	GCC-UAA	29.6367	50.561	71.5338	50.5772
CAG	GGC	CAG-GGC	16.1194	79.023	56.5795	50.5739
GAC	CAA	GAC-CAA	15.7661	43.5684	92.3562	50.5636
UCC	AAA	UCC-AAA	17.373	52.0836	82.1232	50.5266
AAG	UAU	AAG-UAU	22.1943	67.259	62.1219	50.525
CAU	GGU	CAU-GGU	5.6503	60.6385	84.9509	50.4132
GGC	CAA	GGC-CAA	20.5441	40.531	90.0389	50.3713
GCU	UCU	GCU-UCU	8.95894	61.6752	80.4527	50.3623
CAU	GCA	CAU-GCA	23.0607	85.8764	42.0985	50.3452
GGU	UAA	GGU-UAA	6.18443	55.1691	89.6127	50.3221
GAA	UAC	GAA-UAC	10.9648	51.4212	88.5009	50.2957
CAA	GCU	CAA-GCU	23.2426	77.7583	49.8015	50.2675
UUU	UAU	UUU-UAU	8.78994	64.3955	77.3148	50.1667
UUA	AGC	UUA-AGC	12.8139	43.552	94.0816	50.1492
CGU	GUU	CGU-GUU	21.6066	76.1771	52.5475	50.1104
CGC	GGU	CGC-GGU	14.8049	46.0378	89.4705	50.1044
UGG	AGU	UGG-AGU	25.4756	49.5537	75.2069	50.0787
CGG	GGU	CGG-GGU	26.1045	42.9668	81.155	50.0754
GGC	CUA	GGC-CUA	25.3615	65.1593	59.5572	50.026
GGC	CGU	GGC-CGU	21.7358	48.7763	79.3148	49.9423
GGC	CAC	GGC-CAC	18.992	38.9839	91.8083	49.928
GGU	CUU	GGU-CUU	21.6803	85.6365	42.4457	49.9208
AAA	GGU	AAA-GGU	4.15507	59.0376	86.5303	49.9077
AGG	UGU	AGG-UGU	23.8003	51.4283	74.3892	49.8726
AGC	UGC	AGC-UGC	31.1523	42.3338	76.1099	49.8654
UCG	AUC	UCG-AUC	38.1087	94.1853	17.0858	49.7933
ACC	UUC	ACC-UUC	23.9513	60.083	65.2801	49.7714
CGU	GAA	CGU-GAA	9.22209	51.8621	88.2179	49.7674
UAU	AUU	UAU-AUU	11.6803	69.9571	67.3774	49.6716
AAG	GGC	AAG-GGC	8.68456	65.3285	74.996	49.6697
CCC	ACC	CCC-ACC	21.5638	45.0616	82.2804	49.6353
UCC	ACA	UCC-ACA	8.56226	74.1215	66.017	49.5669
UCU	UCU	UCU-UCU	6.18673	62.8375	79.6649	49.5631
ACC	UUA	ACC-UUA	7.21761	60.9105	80.4007	49.5096
UAC	AGG	UAC-AGG	9.38687	81.6705	57.4436	49.5003
GGA	CAC	GGA-CAC	7.85916	54.341	86.1085	49.4362
AGC	AAG	AGC-AAG	19.4645	77.8187	50.9767	49.4199
GAA	UGC	GAA-UGC	5.44938	67.139	75.611	49.3998
ACC	UCG	ACC-UCG	38.6316	92.9902	16.4595	49.3605
UUU	AUU	UUU-AUU	7.32209	83.093	57.5025	49.3059
GCU	ACU	GCU-ACU	12.8235	51.8851	83.1029	49.2705
CGU	AGA	CGU-AGA	10.8932	57.2354	79.4372	49.1886
CAA	GGU	CAA-GGU	5.58397	61.5182	80.3733	49.1585
UUA	AGU	UUA-AGU	8.58552	66.9317	71.7521	49.0898
ACA	CCC	ACA-CCC	33.5895	68.5197	45.1246	49.0779
GAC	UGG	GAC-UGG	5.31403	81.5047	60.4124	49.077
GAG	GGC	GAG-GGC	14.1485	69.5399	63.4476	49.0454
CAA	GGC	CAA-GGC	4.80004	56.2491	86.0616	49.0369
CGU	AAA	CGU-AAA	10.1946	40.979	95.7706	48.9814
GGC	CGA	GGC-CGA	10.8333	39.7793	96.2541	48.9556
GAU	CGG	GAU-CGG	2.08099	47.0843	97.5848	48.9167
UAC	AGA	UAC-AGA	6.57536	43.3424	96.8059	48.9079
GAC	CAU	GAC-CAU	9.47027	42.3311	94.8619	48.8878
GCG	UCU	GCG-UCU	49.2541	78.8884	18.4	48.8475
GUC	CCA	GUC-CCA	5.12264	60.6531	80.6315	48.8024
UAU	AGU	UAU-AGU	4.58153	57.4434	84.1421	48.7223
GGA	UAU	GGA-UAU	9.17643	56.8832	80.042	48.7005
CCG	GUU	CCG-GUU	23.0662	88.8549	34.1722	48.6978
CCA	ACA	CCA-ACA	1.19422	55.7703	89.1024	48.689
GAG	UAU	GAG-UAU	19.5034	46.3501	80.2132	48.6889
CCU	AGU	CCU-AGU	10.4198	51.3926	84.0418	48.6181
UGC	AAG	UGC-AAG	17.5804	73.8525	54.3883	48.6071
UGU	UUU	UGU-UUU	13.8621	73.3356	58.5691	48.5889
CUU	GCA	CUU-GCA	23.8989	89.6733	32.1903	48.5875
GAU	UAG	GAU-UAG	3.07023	45.4133	97.0496	48.5111
AUC	UGA	AUC-UGA	3.71359	53.9257	87.8077	48.4823
GAU	CAG	GAU-CAG	3.03786	45.9853	96.3364	48.4532
UAU	AGG	UAU-AGG	1.64355	55.4116	87.945	48.3334
AAU	UGC	AAU-UGC	5.31623	49.9059	89.5066	48.2429
CCU	GUU	CCU-GUU	12.55	83.2604	48.9156	48.242
GCG	GCC	GCG-GCC	41.4522	92.5852	10.6436	48.227
CGU	GAU	CGU-GAU	6.30418	59.9712	78.2775	48.1843
UAU	UCU	UAU-UCU	8.90288	62.8842	72.7065	48.1645
AUA	UCA	AUA-UCA	1.43327	65.7842	77.0856	48.101
CAA	ACU	CAA-ACU	15.4486	62.7806	65.791	48.0067
AGA	UAC	AGA-UAC	4.51537	65.7079	73.7481	47.9905
UAU	UAU	UAU-UAU	4.59719	61.2329	78.1035	47.9779
GGA	CAU	GGA-CAU	9.78057	58.9042	75.1507	47.9451
CAC	GGG	CAC-GGG	8.04189	72.3063	63.2538	47.8673
UUC	ACU	UUC-ACU	9.38873	66.7931	67.33	47.8373
UGU	ACU	UGU-ACU	19.9897	80.4484	42.9098	47.7826
GAU	UGU	GAU-UGU	3.7518	51.0053	88.4414	47.7328
AUU	CCU	AUU-CCU	3.81266	61.2179	78.118	47.7162
ACG	ACC	ACG-ACC	38.9054	84.3384	19.8729	47.7056
UUU	UGU	UUU-UGU	6.35264	49.8717	86.8723	47.6989
CUG	GCC	CUG-GCC	35.8952	91.2264	15.6279	47.5832
ACG	UUU	ACG-UUU	19.3821	87.9177	35.4303	47.5767
GGG	CGU	GGG-CGU	17.4344	38.4809	86.7318	47.549
CGA	AGU	CGA-AGU	12.7181	51.3214	78.504	47.5145
AAC	UCU	AAC-UCU	14.5437	82.9659	45.026	47.5119
GGC	UAG	GGC-UAG	13.3401	72.004	57.025	47.4564
UCC	GCU	UCC-GCU	9.46642	60.5756	72.2688	47.4369
UAG	AGC	UAG-AGC	16.9713	82.3595	42.7609	47.3639
GAC	GAG	GAC-GAG	19.6259	57.5657	64.8575	47.3497
UAU	GGU	UAU-GGU	4.61359	48.2109	89.1228	47.3158
CCG	AUC	CCG-AUC	33.6698	86.0302	22.0057	47.2352
CCA	GUC	CCA-GUC	32.8827	69.0196	39.6234	47.1752
GCU	UAU	GCU-UAU	8.09548	57.4864	75.9204	47.1674
UGC	AUA	UGC-AUA	27.4744	58.72	55.2152	47.1365
GGU	GCU	GGU-GCU	23.3905	74.5023	42.8888	46.9272
UCG	AGU	UCG-AGU	20.5137	68.4437	51.6712	46.8762
GGA	GGU	GGA-GGU	13.4214	42.9191	84.1378	46.8261
UGG	AAC	UGG-AAC	26.8025	80.6282	32.7238	46.7182
CCU	GGU	CCU-GGU	14.2985	54.6446	71.0403	46.6611
AAU	UAC	AAU-UAC	17.2697	36.6573	86.0025	46.6432
CGC	GAA	CGC-GAA	9.83293	34.1925	95.8573	46.6276
UGC	AAC	UGC-AAC	21.7999	34.5698	83.3888	46.5862
UAA	AGC	UAA-AGC	7.79948	58.7583	73.1094	46.5557
UAA	AAC	UAA-AAC	9.16207	52.1777	77.9636	46.4345
CGC	AAG	CGC-AAG	14.1194	54.293	70.7489	46.3871
UAU	UUU	UAU-UUU	11.3567	63.0118	64.7624	46.377
CUA	GCU	CUA-GCU	20.7804	84.9802	33.3633	46.3746
UGA	AAU	UGA-AAU	10.9641	66.015	62.1182	46.3657
CCC	ACA	CCC-ACA	13.6437	33.1211	92.277	46.3473
ACC	UAU	ACC-UAU	8.46237	58.6421	71.7913	46.2986
GCU	CUU	GCU-CUU	11.4044	77.1945	50.2518	46.2835
AUU	UUU	AUU-UUU	5.07542	74.7927	58.8229	46.2303
GAU	UGG	GAU-UGG	2.45346	41.1087	95.1189	46.227
AUA	UGC	AUA-UGC	12.2161	40.4378	85.9714	46.2084
UCA	AUC	UCA-AUC	32.6832	73.0056	32.919	46.2026
CCC	GCU	CCC-GCU	7.97937	69.8212	60.5869	46.1292
AGC	UAG	AGC-UAG	25.7047	76.8822	35.75	46.1123
CGC	GGA	CGC-GGA	11.5486	30.9247	95.5639	46.0124
UGC	AGC	UGC-AGC	23.4842	38.0861	76.4392	46.0032
CAU	GGG	CAU-GGG	1.32609	42.4771	94.1183	45.9738
GCA	CCG	GCA-CCG	3.61399	68.2043	66.0318	45.9501
UUU	ACC	UUU-ACC	12.3458	77.1694	48.2413	45.9188
CGG	GUU	CGG-GUU	31.639	73.8114	32.1391	45.8632
ACA	UUU	ACA-UUU	21.7589	87.7905	27.9268	45.8254
AAG	UGU	AAG-UGU	16.272	68.8585	52.2736	45.8013
AGC	UAU	AGC-UAU	8.14974	39.4017	89.485	45.6788
UAU	AAG	UAU-AAG	3.6119	50.9662	82.27	45.616
UUA	AGG	UUA-AGG	0.413514	50.7533	85.6702	45.6123
AUG	UGA	AUG-UGA	0.487564	40.8536	95.3345	45.5585
CGG	AGC	CGG-AGC	21.9379	72.1792	42.4663	45.5278
CAC	GAA	CAC-GAA	12.4275	28.3532	95.7919	45.5242
UCU	UAU	UCU-UAU	3.64467	41.4951	91.3823	45.5073
ACG	GCC	ACG-GCC	39.6983	78.8846	17.5738	45.3856
UAU	AUA	UAU-AUA	15.5492	87.1275	33.146	45.2742
UGU	UGA	UGU-UGA	13.5348	52.3642	69.9142	45.2711
ACA	UUC	ACA-UUC	39.6656	76.0533	19.7614	45.1601
AGC	GAG	AGC-GAG	9.92305	47.742	77.7632	45.1427
UUG	AAC	UUG-AAC	34.734	83.5165	17.1508	45.1338
GAU	AAA	GAU-AAA	7.79615	32.6162	94.7434	45.0519
AUA	UUA	AUA-UUA	1.86428	69.61	63.2497	44.908
GUU	CGA	GUU-CGA	3.30365	45.3538	86.0157	44.891
GCC	CCU	GCC-CCU	10.8238	71.9731	51.8583	44.8851
GAU	CUU	GAU-CUU	10.7361	56.1076	67.7003	44.848
AGC	UUU	AGC-UUU	26.8156	83.1649	24.4661	44.8155
GUU	GGU	GUU-GGU	6.19734	46.6749	81.4446	44.7723
AAU	UUU	AAU-UUU	14.6419	78.3991	41.2218	44.7543
GCU	GCU	GCU-GCU	6.6541	48.629	78.962	44.7484
GCG	CUC	GCG-CUC	28.7163	90.6697	14.8348	44.7402
AGG	CGC	AGG-CGC	18.0891	62.5977	53.5245	44.7371
UUC	AUU	UUC-AUU	4.88738	70.9458	58.2128	44.682
UCC	UUU	UCC-UUU	4.77885	46.1652	82.9651	44.6364
AGG	GAC	AGG-GAC	11.7316	57.848	64.278	44.6192
GAU	GGG	GAU-GGG	1.12917	38.4301	94.2098	44.5897
ACC	UUU	ACC-UUU	5.93213	74.546	53.2267	44.5683
UUA	AUA	UUA-AUA	1.58174	67.2511	64.6817	44.5048
GCU	UCA	GCU-UCA	31.5601	89.7371	12.0822	44.4598
UCC	AUA	UCC-AUA	4.45149	53.4112	75.4119	44.4249
GAG	GCU	GAG-GCU	27.4728	46.5259	59.2495	44.4161
UUC	UAA	UUC-UAA	7.32407	45.8727	79.9007	44.3658
AUA	UGG	AUA-UGG	0.725203	59.3392	72.9686	44.3443
GCA	GCU	GCA-GCU	26.5216	79.1701	27.2752	44.3223
GUA	CCU	GUA-CCU	16.8254	75.7277	40.4131	44.3221
AGG	CAC	AGG-CAC	8.48938	63.9307	60.435	44.285
UUA	UUA	UUA-UUA	1.1678	36.7843	94.8748	44.2756
ACU	AUU	ACU-AUU	10.5371	36.7273	85.5468	44.2704
AGG	UAC	AGG-UAC	26.5575	84.4561	21.7689	44.2608
GGC	CAG	GGC-CAG	18.4541	74.0793	40.1707	44.2347
UGC	AAU	UGC-AAU	6.23789	35.0974	91.1835	44.1729
GUU	CCA	GUU-CCA	14.3109	81.7283	36.4618	44.167
GUG	CCC	GUG-CCC	27.5108	88.5842	16.2277	44.1076
GUU	UGU	GUU-UGU	5.97348	45.5294	80.7962	44.0997
GGU	UGU	GGU-UGU	4.62631	37.822	89.6723	44.0402
UAC	ACC	UAC-ACC	17.7486	47.0165	67.3544	44.0398
UAU	UGU	UAU-UGU	2.49254	56.4459	73.1077	44.0154
AGU	CGA	AGU-CGA	9.84768	33.7688	88.3626	43.993
UAU	GAU	UAU-GAU	4.06844	36.2751	91.5944	43.9793
AGC	UUA	AGC-UUA	24.4949	59.9913	47.419	43.9684
GUU	GCU	GUU-GCU	3.86908	52.7713	75.2546	43.965
GGC	CCA	GGC-CCA	8.22119	58.732	64.9151	43.9561
UGG	UGC	UGG-UGC	27.8313	74.3385	29.5728	43.9142
CUU	AUU	CUU-AUU	6.00981	48.9993	76.6394	43.8828
GAA	UCC	GAA-UCC	25.0964	44.9634	61.5717	43.8772
UCG	AUU	UCG-AUU	19.7448	82.8286	28.8352	43.8029
GUC	CGA	GUC-CGA	3.81274	29.9189	97.4778	43.7365
UUA	AUC	UUA-AUC	28.9191	79.4704	22.7724	43.7206
UGU	GGU	UGU-GGU	5.07882	32.9511	92.81	43.6133
CGC	AUA	CGC-AUA	21.9013	27.882	80.9467	43.5767
AGG	UUU	AGG-UUU	31.6894	83.3661	15.6684	43.5746
UGU	CAA	UGU-CAA	5.47022	38.8952	86.3419	43.5691
UUA	ACA	UUA-ACA	1.34524	52.8232	76.5124	43.5603
GAG	GCC	GAG-GCC	43.1652	75.8858	11.6264	43.5591
GGG	CCU	GGG-CCU	25.5274	64.9223	39.8924	43.4474
GGG	CUU	GGG-CUU	29.5308	82.6307	17.9332	43.3649
AUG	UUC	AUG-UUC	37.2886	88.9369	3.86198	43.3625
CCC	GCG	CCC-GCG	37.7702	87.4745	4.82528	43.3567
CUU	ACA	CUU-ACA	10.6255	76.2733	42.9995	43.2994
GUC	CCC	GUC-CCC	11.6527	53.1648	65.0091	43.2755
ACU	ACA	ACU-ACA	24.0881	70.3951	35.3157	43.2663
CAG	GAU	CAG-GAU	12.7107	45.8894	71.0907	43.2302
ACA	GCU	ACA-GCU	10.5045	58.9827	60.1309	43.206
AGA	UAU	AGA-UAU	17.8148	63.8462	47.9391	43.2001
UCA	AGC	UCA-AGC	13.5887	38.0102	77.9626	43.1872
CCC	ACU	CCC-ACU	2.17419	60.101	67.2432	43.1728
CAC	GGA	CAC-GGA	5.18876	27.7623	96.4138	43.1216
UAA	GCU	UAA-GCU	17.0165	63.86	48.1623	43.0129
AAC	UAC	AAC-UAC	13.5545	26.4328	88.9581	42.9818
GCG	ACU	GCG-ACU	34.3818	40.5146	53.9684	42.9549
UAA	AUU	UAA-AUU	13.9281	71.3897	43.5307	42.9495
AUG	CCU	AUG-CCU	29.9967	63.995	34.8456	42.9458
AUA	UGA	AUA-UGA	1.26865	32.5417	94.9493	42.9199
UUU	AGC	UUU-AGC	6.68988	39.0471	83.0098	42.9156
GGU	UGA	GGU-UGA	6.8917	44.4983	77.2475	42.8791
CAA	GAC	CAA-GAC	10.9411	32.0809	85.4751	42.8324
UAG	GCC	UAG-GCC	34.2347	74.7416	19.5075	42.8279
GGC	UUC	GGC-UUC	28.9643	49.4177	50.072	42.818
GGU	CCA	GGU-CCA	13.6208	71.7716	43.0404	42.8109
AUC	UUU	AUC-UUU	2.99721	68.911	56.5164	42.8082
GAU	UCA	GAU-UCA	13.7419	79.0241	35.5665	42.7775
GAC	GGA	GAC-GGA	7.96987	23.0356	97.2568	42.7541
CAU	GAG	CAU-GAG	3.39904	36.209	88.6486	42.7522
UGC	UUC	UGC-UUC	25.8332	57.5245	44.8653	42.741
UUC	AAA	UUC-AAA	5.07185	48.43	74.6118	42.7046
AUA	UUG	AUA-UUG	2.22367	87.5562	38.2387	42.6729
GCU	GCA	GCU-GCA	19.4057	86.3798	22.0754	42.6203
UCG	UUU	UCG-UUU	21.498	52.197	54.1639	42.6196
UGC	AUU	UGC-AUU	18.328	77.6355	31.8575	42.607
CUA	GGG	CUA-GGG	0.762413	36.6524	90.2895	42.5681
CAU	AAA	CAU-AAA	8.21472	30.4585	88.6375	42.4369
CUA	ACU	CUA-ACU	15.7695	68.5097	42.95	42.4098
CUU	UUU	CUU-UUU	3.76112	40.2468	83.1588	42.3889
AGA	CGU	AGA-CGU	8.30282	37.2896	81.5029	42.3651
AAU	UCC	AAU-UCC	16.4199	63.7725	46.8344	42.3423
GCC	CCG	GCC-CCG	31.4587	86.3219	9.22529	42.3353
GAU	UCU	GAU-UCU	3.5053	35.9619	87.4537	42.307
UUG	AGC	UUG-AGC	19.323	77.2479	30.1257	42.2322
ACU	UCG	ACU-UCG	9.37116	71.4099	45.875	42.2187
UUG	AGA	UUG-AGA	0.419481	31.0412	95.1103	42.1903
CUG	ACC	CUG-ACC	26.4553	85.6855	14.3453	42.162
UGG	GUU	UGG-GUU	21.8496	69.6039	34.982	42.1452
AAG	GAC	AAG-GAC	12.9741	61.6945	51.7158	42.1281
ACU	UUA	ACU-UUA	13.1319	90.574	22.5623	42.0894
GCA	UCU	GCA-UCU	31.8198	82.6569	11.7135	42.0634
GGA	CCC	GGA-CCC	21.959	36.1251	68.0463	42.0435
UCC	GCA	UCC-GCA	6.31427	44.6809	75.0376	42.0109
GGC	UGA	GGC-UGA	6.29543	21.5101	98.2159	42.0071
GUA	CGG	GUA-CGG	0.511681	37.3709	88.1019	41.9948
UCA	AUU	UCA-AUU	18.0713	84.025	23.8686	41.9883
AUG	UGU	AUG-UGU	19.0314	70.194	36.6801	41.9685
UCC	AGU	UCC-AGU	10.924	71.4875	43.4634	41.9583
UUU	GCA	UUU-GCA	11.597	80.6759	33.599	41.9573
CCU	GCC	CCU-GCC	18.6922	58.4088	48.7607	41.9539
CUA	GCA	CUA-GCA	0.815817	48.0939	76.8524	41.9207
ACU	CCU	ACU-CCU	3.96634	59.1452	62.6076	41.9064
GUU	ACU	GUU-ACU	4.51958	45.5698	75.6241	41.9045
CCC	GCA	CCC-GCA	3.9167	60.95	60.6779	41.8482
CGU	GCU	CGU-GCU	17.0843	67.0918	41.2111	41.7957
GGU	AGA	GGU-AGA	9.83429	28.1515	87.382	41.7893
CCA	GUU	CCA-GUU	24.8464	84.0059	16.4582	41.7702
GCU	AUU	GCU-AUU	9.6019	29.8107	85.722	41.7116
UCC	ACG	UCC-ACG	25.7401	89.3148	9.89477	41.6499
UGG	AUC	UGG-AUC	34.1338	82.7675	7.97223	41.6245
AAU	AAA	AAU-AAA	2.57445	29.661	92.4903	41.5753
UUG	AUC	UUG-AUC	36.3561	84.6179	3.49625	41.4901
AAU	CAA	AAU-CAA	6.05071	30.316	88.0416	41.4695
GUA	GUG	GUA-GUG	0.349148	44.1864	79.7624	41.4326
GUU	UCU	GUU-UCU	3.51245	43.3221	77.4423	41.4256
UAC	AAU	UAC-AAU	5.62698	35.1675	83.4704	41.4216
GAG	UCC	GAG-UCC	27.4627	86.221	10.5643	41.416
UUG	AAU	UUG-AAU	24.227	68.7576	31.0911	41.3586
UUG	UUA	UUG-UUA	1.42935	31.444	91.0809	41.3181
GGC	CGC	GGC-CGC	15.3921	25.32	83.1591	41.2904
ACG	AUU	ACG-AUU	17.8611	50.5512	55.4432	41.2852
GGA	AGU	GGA-AGU	9.27608	27.8142	86.6861	41.2588
UGC	UUA	UGC-UUA	17.5562	36.2254	69.9845	41.2554
GCG	UCC	GCG-UCC	35.0612	83.7141	4.84218	41.2058
ACA	ACU	ACA-ACU	16.6768	60.8333	46.079	41.1964
ACU	GCA	ACU-GCA	15.2085	62.7806	45.5484	41.1792
AGC	UCA	AGC-UCA	8.88096	69.9316	44.7191	41.1772
UCC	AUC	UCC-AUC	24.4034	56.1004	42.8692	41.1243
CGU	UAA	CGU-UAA	6.96066	34.1741	82.2082	41.1143
CGA	AAU	CGA-AAU	8.6645	37.3271	77.3026	41.0981
GAG	UGU	GAG-UGU	11.3724	37.6822	74.1956	41.0834
AAU	CCU	AAU-CCU	5.80126	50.0646	67.3785	41.0814
CCU	ACC	CCU-ACC	30.5969	44.9672	47.6594	41.0745
CAG	GGU	CAG-GGU	13.4709	46.4739	63.2111	41.0519
CUU	GGA	CUU-GGA	3.25477	39.1563	80.5931	41.0014
CAU	AGA	CAU-AGA	3.50057	33.2257	86.2131	40.9798
GGG	AGC	GGG-AGC	20.2791	40.2556	62.3271	40.9539
GCA	GCC	GCA-GCC	36.9335	54.9889	30.6617	40.8614
UGA	CAU	UGA-CAU	7.18646	46.7544	68.6191	40.8533
UAA	GCC	UAA-GCC	20.2502	26.3615	75.8972	40.8363
GGG	GUU	GGG-GUU	26.6235	73.3465	22.5006	40.8235
UUU	UCU	UUU-UCU	3.38757	40.3127	78.6818	40.794
UUC	AAU	UUC-AAU	9.2076	67.8598	45.2978	40.7884
AUU	UGA	AUU-UGA	6.38743	71.3173	44.5498	40.7515
AUC	UUA	AUC-UUA	10.2619	71.4866	40.3955	40.7147
GCU	ACA	GCU-ACA	22.8421	76.4291	22.7164	40.6625
CGC	GGC	CGC-GGC	19.0162	26.8214	76.0771	40.6382
UCU	CCU	UCU-CCU	2.67619	54.9591	64.1513	40.5955
AAG	CAC	AAG-CAC	24.1906	61.8696	35.5625	40.5409
UAU	GCA	UAU-GCA	14.138	63.0871	44.2566	40.4939
UCC	UAA	UCC-UAA	8.68463	24.8897	87.8331	40.4692
UCC	AAU	UCC-AAU	7.01315	39.6452	74.7058	40.4547
UCU	UGU	UCU-UGU	6.16184	51.2732	63.783	40.406
UCU	AUA	UCU-AUA	17.6447	87.7031	15.8565	40.4014
GUU	CAU	GUU-CAU	10.3479	52.5765	58.2073	40.3772
AUA	UUC	AUA-UUC	26.5708	76.0002	18.4831	40.3514
ACG	CCC	ACG-CCC	36.8787	81.9367	2.16343	40.3263
UAA	UAG	UAA-UAG	0.581149	35.8613	84.5243	40.3222
CUU	GAU	CUU-GAU	10.9031	46.6017	63.3241	40.2763
GGU	UCU	GGU-UCU	10.9299	57.5473	52.3332	40.2701
UUA	GCU	UUA-GCU	10.9897	73.9444	35.8497	40.2613
UAU	AAC	UAU-AAC	12.1721	29.9226	78.6516	40.2487
ACG	CCU	ACG-CCU	36.2394	64.7648	19.7408	40.2483
GUG	UCU	GUG-UCU	25.718	69.7561	25.2651	40.2464
UCU	GCC	UCU-GCC	14.0285	48.7205	57.9871	40.2454
CUC	GGU	CUC-GGU	3.63083	30.591	86.3316	40.1845
GAU	CGC	GAU-CGC	3.4615	25.4947	91.5929	40.183
GAU	CAC	GAU-CAC	11.6728	18.4913	90.1755	40.1132
UCC	AUU	UCC-AUU	6.15995	65.4229	48.7456	40.1095
CGC	GUC	CGC-GUC	30.0667	48.9341	41.3131	40.1046
UGA	AAG	UGA-AAG	0.902256	32.0413	87.3064	40.0833
GUU	UAU	GUU-UAU	5.50155	39.1069	75.6412	40.0832
UCA	AGU	UCA-AGU	18.1245	61.0226	40.9464	40.0312
ACG	UCA	ACG-UCA	2.63354	55.8735	61.5629	40.0233
UGG	CUU	UGG-CUU	31.161	77.9505	10.8376	39.983
UUC	UCA	UUC-UCA	1.05192	34.7595	83.9043	39.9052
UUC	UGA	UUC-UGA	1.86838	25.6947	92.1378	39.9003
CUG	GUC	CUG-GUC	33.966	80.6734	4.99902	39.8795
CGC	GAG	CGC-GAG	12.397	59.309	47.9263	39.8774
UUA	AAC	UUA-AAC	20.1932	41.2069	58.2246	39.8749
AAU	ACU	AAU-ACU	4.58473	47.8165	67.1289	39.8434
ACU	UAA	ACU-UAA	11.0042	79.5224	28.9832	39.8366
CUC	GCA	CUC-GCA	4.29193	48.0366	66.9475	39.7587
UGA	AUC	UGA-AUC	16.328	58.8666	43.8334	39.676
UUU	AAA	UUU-AAA	11.8633	64.7494	42.3479	39.6536
CCC	GUC	CCC-GUC	23.2706	55.3628	40.3206	39.6513
CGC	AGA	CGC-AGA	3.41959	21.5926	93.8517	39.6213
AGA	CAU	AGA-CAU	4.32205	32.9316	81.5861	39.6133
AAU	GGA	AAU-GGA	2.61611	31.2925	84.9014	39.6034
CUC	GGA	CUC-GGA	2.38621	23.1411	93.2371	39.5881
UGA	AAC	UGA-AAC	8.42976	38.8855	71.4351	39.5835
AGU	GAA	AGU-GAA	6.84069	19.2468	92.5794	39.5556
CGG	GAC	CGG-GAC	18.1337	75.8806	24.6273	39.5472
UUC	AUA	UUC-AUA	6.9015	67.8893	43.7864	39.5257
UUA	AGA	UUA-AGA	1.48355	22.2781	94.693	39.4849
GGC	GGG	GGC-GGG	21.9535	65.8618	30.5988	39.4714
CUG	GGU	CUG-GGU	12.4736	46.1448	59.6862	39.4348
GUC	UGA	GUC-UGA	3.20944	22.9369	92.0659	39.4041
UCU	AAA	UCU-AAA	17.3725	78.2116	22.5405	39.3749
AGA	GAU	AGA-GAU	5.80947	27.1212	85.1177	39.3494
UUA	GCA	UUA-GCA	0.473975	30.2414	87.3048	39.3401
GGU	AUU	GGU-AUU	6.74169	27.1669	84.0519	39.3202
GUC	CGU	GUC-CGU	2.91594	28.2967	86.7209	39.3112
UUA	AUG	UUA-AUG	2.824	82.8358	32.2689	39.3096
AAA	GAU	AAA-GAU	3.32374	33.1225	81.4126	39.2863
GUG	CGU	GUG-CGU	9.51913	47.4531	60.8689	39.2804
CCC	ACG	CCC-ACG	29.3187	80.3204	8.19782	39.279
GAU	UUU	GAU-UUU	7.09851	36.819	73.909	39.2755
UGC	GGA	UGC-GGA	6.66284	18.3672	92.6371	39.2224
GUU	GAU	GUU-GAU	9.26194	61.0448	47.2471	39.1846
AAU	CGA	AAU-CGA	4.45256	34.5749	78.3511	39.1262
GAU	GUU	GAU-GUU	7.5664	59.3934	50.3796	39.1131
GAU	UAU	GAU-UAU	4.11327	40.0202	73.1868	39.1067
GAC	CAC	GAC-CAC	12.065	14.9343	90.0995	39.033
GUU	UUU	GUU-UUU	3.95931	36.5933	76.4942	39.0156
GAC	GAA	GAC-GAA	1.73228	20.4203	94.8201	38.9909
UUC	GCA	UUC-GCA	5.78433	33.1439	77.9875	38.9719
GGU	GGU	GGU-GGU	3.60384	28.4199	84.8829	38.9689
AAU	AGA	AAU-AGA	2.50773	28.5508	85.8458	38.9681
UUC	UUU	UUC-UUU	2.31578	31.8997	82.5504	38.922
GCC	CCA	GCC-CCA	4.96951	53.12	58.5971	38.8956
GGG	GUC	GGG-GUC	27.4138	80.7454	8.43534	38.8648
UGC	CAG	UGC-CAG	12.1919	63.9784	40.4209	38.8637
UGG	CAC	UGG-CAC	11.4483	71.8349	33.2306	38.8379
UUC	AUC	UUC-AUC	13.2755	70.1731	33.0062	38.8183
GAC	CCC	GAC-CCC	21.2561	41.0987	54.0529	38.8026
GAA	UCU	GAA-UCU	11.1324	69.4755	35.7915	38.7998
UGU	GUU	UGU-GUU	8.62574	62.5921	44.8551	38.691
GCG	CGU	GCG-CGU	16.3551	54.2573	45.4541	38.6888
GUA	UCC	GUA-UCC	26.9515	60.369	28.6994	38.6733
GGU	UAU	GGU-UAU	0.966416	34.3981	80.6495	38.6713
GCU	UUU	GCU-UUU	7.21269	38.0276	70.5861	38.6088
GGC	CAU	GGC-CAU	4.18718	24.29	87.1388	38.5387
UAC	UAA	UAC-UAA	3.48787	34.744	77.2915	38.5078
CUA	GGC	CUA-GGC	6.91188	17.1572	91.4143	38.4944
GGA	UGU	GGA-UGU	6.15217	36.8831	72.4102	38.4818
AGU	CAA	AGU-CAA	6.07824	28.8916	80.4163	38.4621
UUC	AGC	UUC-AGC	5.94797	22.9772	86.441	38.4554
UAG	AUU	UAG-AUU	21.8467	74.9456	18.5335	38.442
GCG	GAC	GCG-GAC	35.8347	73.8266	5.63271	38.4314
UAC	AUA	UAC-AUA	3.79	57.5968	53.8142	38.4003
UGU	UAU	UGU-UAU	0.785791	31.014	83.368	38.3892
CCU	GUA	CCU-GUA	15.663	88.4871	10.8021	38.3174
UGC	GGU	UGC-GGU	8.99487	23.4257	82.3241	38.2482
UUU	GGU	UUU-GGU	2.24162	29.502	82.7393	38.161
UCG	AAC	UCG-AAC	24.4147	80.878	9.14411	38.1456
CUC	GCC	CUC-GCC	13.2775	35.8287	65.279	38.1284
GCC	UUA	GCC-UUA	3.85587	22.0379	88.4652	38.1196
UUU	CUU	UUU-CUU	5.12124	50.5281	58.542	38.0638
CAC	GAU	CAC-GAU	6.4441	23.3803	84.2675	38.0306
CUA	AUG	CUA-AUG	0.471094	50.2426	63.3777	38.0305
UCU	AGA	UCU-AGA	8.15071	74.8832	30.8704	37.9681
CAU	AGG	CAU-AGG	0.659516	29.7056	83.3207	37.8953
GAA	GCU	GAA-GCU	17.2119	65.5312	30.7866	37.8433
CCU	UUU	CCU-UUU	5.65881	30.3473	77.4509	37.819
GCU	CUA	GCU-CUA	12.6092	84.085	16.5726	37.7556
CAA	ACC	CAA-ACC	31.3899	24.6788	57.1957	37.7548
GCG	CUU	GCG-CUU	11.5255	78.9466	22.7713	37.7478
GUA	CGC	GUA-CGC	7.79743	14.8216	90.5332	37.7174
AUA	UGU	AUA-UGU	6.36645	65.8828	40.8879	37.7124
GGG	AUU	GGG-AUU	19.1763	30.451	63.4839	37.7037
UCA	GUU	UCA-GUU	20.1424	70.3989	22.5373	37.6929
GUG	CUC	GUG-CUC	28.4587	81.148	3.4658	37.6908
UCC	AGA	UCC-AGA	3.54618	36.6531	72.8427	37.6807
AAC	UCA	AAC-UCA	14.8648	71.9338	26.1017	37.6334
GAU	GCA	GAU-GCA	12.6004	75.0078	25.2463	37.6182
UCC	GUA	UCC-GUA	9.04662	25.4016	78.3319	37.5934
GCG	UUC	GCG-UUC	22.2498	80.6294	9.83409	37.5711
CAA	ACG	CAA-ACG	0	35.2386	77.4722	37.5703
AAC	UCG	AAC-UCG	23.0798	85.2362	4.3354	37.5505
GCU	UAA	GCU-UAA	12.0456	75.6841	24.7725	37.5007
CGG	CUC	CGG-CUC	30.89	80.2465	1.35308	37.4965
CGC	GAU	CGC-GAU	2.78841	22.0452	87.6349	37.4895
AUA	ACC	AUA-ACC	15.5123	38.8172	58.103	37.4775
GUC	UAA	GUC-UAA	7.2567	28.4181	76.6823	37.4523
CAU	GUU	CAU-GUU	8.11081	45.8016	58.314	37.4088
GUG	CGA	GUG-CGA	0.130438	16.1257	95.9629	37.4063
GUU	AUU	GUU-AUU	3.08208	23.4003	85.7208	37.4011
UGU	GGC	UGU-GGC	13.8341	25.7158	72.5626	37.3709
CUA	ACC	CUA-ACC	25.5328	49.3123	37.1233	37.3228
AUG	ACC	AUG-ACC	20.319	78.0138	13.5421	37.2916
GUA	CUC	GUA-CUC	23.9497	63.7141	24.1641	37.276
CGC	AGG	CGC-AGG	14.6254	67.9063	29.2391	37.2569
CAG	UAC	CAG-UAC	26.2636	53.6038	31.8391	37.2355
CAU	AUU	CAU-AUU	8.0852	33.7669	69.7608	37.2043
GCC	UCC	GCC-UCC	16.3681	44.1483	51.0072	37.1746
GCA	CGC	GCA-CGC	11.8193	28.3177	71.3791	37.172
GCC	CUC	GCC-CUC	14.5789	45.113	51.808	37.1666
CGG	AAC	CGG-AAC	13.7613	58.8083	38.9076	37.1591
UCA	AAU	UCA-AAU	12.9147	67.8684	30.6361	37.1397
GUU	CUU	GUU-CUU	4.30962	55.883	51.0902	37.0943
CAU	UAA	CAU-UAA	7.09654	20.8611	83.1667	37.0415
CGU	GGG	CGU-GGG	3.17231	25.8415	82.0462	37.02
GAA	AAU	GAA-AAU	5.55688	27.9086	77.5758	37.0137
UCG	AGA	UCG-AGA	0.380324	26.8369	83.8015	37.0062
ACC	UGU	ACC-UGU	14.0988	73.8101	22.9599	36.9563
AGA	UCC	AGA-UCC	23.6072	45.8276	41.3834	36.9394
GCG	UUU	GCG-UUU	15.5045	66.9895	28.2657	36.9199
GAU	AGA	GAU-AGA	5.0909	20.3536	85.1775	36.874
CGA	GAG	CGA-GAG	0.242038	25.1588	85.1964	36.8657
CAU	AAU	CAU-AAU	1.57982	25.0344	83.9366	36.8503
GCC	CUA	GCC-CUA	4.08443	35.9944	70.3001	36.793
AAA	AAU	AAA-AAU	3.25398	29.249	77.864	36.789
CCC	AUU	CCC-AUU	9.45671	35.157	65.7322	36.782
CAA	AAU	CAA-AAU	6.97335	32.7115	70.6374	36.7741
AGC	AAA	AGC-AAA	3.97712	12.3249	94.0035	36.7685
AAU	UUA	AAU-UUA	12.2644	82.1306	15.893	36.7626
GUA	CGU	GUA-CGU	5.25829	36.9629	67.9867	36.736
UGA	AAA	UGA-AAA	0.261873	19.0067	90.9084	36.7257
GGA	GUU	GGA-GUU	12.1446	69.7708	28.2472	36.7209
UCG	AGC	UCG-AGC	22.1767	72.7582	15.1851	36.7066
UUA	UGA	UUA-UGA	3.90931	13.824	92.2841	36.6725
GAU	CUA	GAU-CUA	10.5073	64.8972	34.5975	36.6673
GCU	CGA	GCU-CGA	11.6439	63.9234	34.3169	36.6281
AUU	AUU	AUU-AUU	2.47141	27.1152	80.1312	36.5726
CUG	GGA	CUG-GGA	0.40753	16.904	92.3825	36.5647
ACA	UAU	ACA-UAU	16.5786	70.4184	22.6897	36.5622
UGA	UGU	UGA-UGU	10.9021	43.2157	55.4918	36.5365
AUC	UCG	AUC-UCG	15.1256	88.7374	5.70856	36.5239
AAA	CAU	AAA-CAU	4.11973	34.8625	70.5778	36.52
CCG	GGU	CCG-GGU	14.817	47.9199	46.8152	36.5174
AAG	UUU	AAG-UUU	22.2221	76.9652	10.3253	36.5042
AGG	UCU	AGG-UCU	21.4135	71.8601	16.1943	36.4893
CUU	AAU	CUU-AAU	9.29171	42.3476	57.6557	36.4317
GUA	CCA	GUA-CCA	0.310144	35.8707	73.0931	36.4246
AUG	UUA	AUG-UUA	2.74556	61.49	44.8697	36.3684
UCC	GCG	UCC-GCG	19.2591	83.6414	6.13413	36.3449
AAG	UGG	AAG-UGG	2.43341	21.8783	84.7122	36.3413
CCC	GUA	CCC-GUA	5.1184	38.7139	65.19	36.3408
AAA	UUU	AAA-UUU	16.0984	70.3152	22.305	36.2395
GGC	GAA	GGC-GAA	1.41444	10.7864	96.5058	36.2356
ACG	UAC	ACG-UAC	19.1853	81.3496	8.13879	36.2245
ACG	UGU	ACG-UGU	16.0289	67.9239	24.379	36.1106
UAA	UCC	UAA-UCC	28.1841	47.0279	33.108	36.1066
AGU	UAC	AGU-UAC	8.38288	29.0859	70.8018	36.0902
UAG	AUC	UAG-AUC	26.2026	72.5476	9.51898	36.0897
UUA	AAU	UUA-AAU	11.7321	59.0686	37.2172	36.006
CAG	AAC	CAG-AAC	24.0638	46.1628	37.7801	36.0022
GAG	CUU	GAG-CUU	19.481	62.6515	25.8454	35.9926
UUA	UCA	UUA-UCA	0.7854	22.0186	85.1166	35.9735
ACU	UUC	ACU-UUC	14.1632	67.7525	25.9956	35.9704
UCU	GGU	UCU-GGU	3.28076	25.6299	78.9416	35.9507
AUA	UUU	AUA-UUU	16.5015	79.5224	11.8054	35.9431
AUC	UUC	AUC-UUC	5.90509	63.121	38.7829	35.9363
GCG	UAC	GCG-UAC	22.0806	78.152	7.57355	35.9354
CUA	GGA	CUA-GGA	0.471958	11.2026	96.1137	35.9294
GUA	CUG	GUA-CUG	2.53512	71.9119	33.3231	35.9234
UCA	UUG	UCA-UUG	1.43984	30.8419	75.3096	35.8638
GCA	CUU	GCA-CUU	15.3476	73.2983	18.8874	35.8445
GAU	GAG	GAU-GAG	1.61908	21.092	84.7882	35.8331
AAG	GGU	AAG-GGU	2.86411	30.9337	73.67	35.8226
UGG	GGU	UGG-GGU	13.6973	22.8774	70.8836	35.8194
GGU	CGG	GGU-CGG	2.31304	21.8259	83.2667	35.8019
GGU	GAG	GGU-GAG	1.40198	22.5938	83.3821	35.7926
GGC	AAA	GGC-AAA	1.30376	11.0148	94.8968	35.7385
GGC	UAA	GGC-UAA	1.8085	16.1538	89.2108	35.7244
GUG	UCC	GUG-UCC	18.9009	80.9279	7.34026	35.723
CUA	GUC	CUA-GUC	25.718	59.3555	22.0936	35.7224
CGG	AUC	CGG-AUC	26.6051	63.1781	17.3425	35.7086
AGC	CAG	AGC-CAG	10.7907	54.7319	41.5108	35.6778
GGC	CUU	GGC-CUU	17.259	69.1672	20.5897	35.6719
CCG	UCU	CCG-UCU	29.6215	53.157	24.2174	35.6653
UGU	AAG	UGU-AAG	1.21863	33.7431	71.867	35.6096
UAU	CGA	UAU-CGA	3.15025	43.3502	60.3007	35.6004
UAG	UCC	UAG-UCC	24.6205	72.7137	9.39488	35.5764
GGC	GGA	GGC-GGA	4.80491	14.4132	87.4957	35.5713
UCU	ACG	UCU-ACG	8.08599	67.4193	31.1997	35.5683
UAG	UUU	UAG-UUU	19.9224	63.0511	23.5881	35.5205
CAC	GCC	CAC-GCC	12.5535	24.0346	69.9469	35.5116
AUG	CCC	AUG-CCC	18.3563	84.2465	3.92158	35.5081
GUA	GCC	GUA-GCC	29.6396	49.9519	26.9018	35.4978
AUG	UAC	AUG-UAC	26.4254	74.2943	5.74749	35.4891
GUC	CCU	GUC-CCU	4.14835	50.5478	51.6434	35.4465
CUU	GUU	CUU-GUU	4.59993	66.8728	34.7811	35.4179
UUA	GCC	UUA-GCC	19.8756	57.4221	28.9156	35.4044
UAG	GAC	UAG-GAC	26.9754	48.7199	30.4932	35.3962
UCC	UUA	UCC-UUA	5.65822	24.0233	76.3326	35.338
AGG	UUC	AGG-UUC	23.6459	77.7866	4.49614	35.3095
GCC	CAA	GCC-CAA	5.61286	35.2416	65.0375	35.2973
GCU	UGU	GCU-UGU	4.29992	39.9801	61.5572	35.2791
GCA	ACU	GCA-ACU	17.5722	57.1822	30.9806	35.245
GCA	UAU	GCA-UAU	14.9569	61.8598	28.5026	35.1064
UUG	UGA	UUG-UGA	0.772479	13.0449	91.4788	35.0987
AGU	UGG	AGU-UGG	2.21867	27.0737	75.938	35.0768
UUC	ACG	UUC-ACG	10.1098	89.3019	5.62102	35.0109
GGG	UGC	GGG-UGC	8.46058	52.8022	43.5464	34.9364
UAU	GAA	UAU-GAA	8.16546	20.2799	76.3386	34.928
GGU	UUU	GGU-UUU	8.71068	58.0632	37.8311	34.8683
CGC	GAC	CGC-GAC	8.25603	17.845	78.3654	34.8221
CGU	ACU	CGU-ACU	15.6653	54.4607	34.2944	34.8068
GGU	GUA	GGU-GUA	10.5368	78.7148	15.1234	34.7917
AUU	UUA	AUU-UUA	11.3377	80.689	12.2726	34.7664
GCU	GUU	GCU-GUU	2.75081	44.7681	56.752	34.757
UUA	UGG	UUA-UGG	1.02404	20.4729	82.7098	34.7356
CGG	UAC	CGG-UAC	15.3049	63.9535	24.8064	34.6883
GUU	GUU	GUU-GUU	2.80949	36.2492	64.998	34.6856
AAA	UAG	AAA-UAG	0.313921	32.7412	70.9851	34.6801
UGU	AAC	UGU-AAC	6.39977	32.8013	64.8328	34.678
CAG	AGC	CAG-AGC	14.4193	56.6129	32.9226	34.6516
CGC	AAA	CGC-AAA	0.938287	11.4215	91.589	34.6496
UAC	ACU	UAC-ACU	9.37608	60.2218	34.3359	34.6446
GUA	GUA	GUA-GUA	0.52776	17.523	85.7032	34.5846
UUA	AUU	UUA-AUU	17.0383	77.1989	9.31768	34.5183
UAU	AGC	UAU-AGC	2.98694	28.4191	72.0514	34.4858
UAG	AGU	UAG-AGU	14.7122	52.4848	36.204	34.467
GGU	CAC	GGU-CAC	6.19868	21.0989	76.0408	34.4461
UAG	AAU	UAG-AAU	16.6693	46.538	40.1147	34.4407
CAU	UGA	CAU-UGA	2.07271	23.406	77.6831	34.3873
GAA	CUU	GAA-CUU	12.27	44.7532	46.1027	34.3753
ACU	CCA	ACU-CCA	13.0799	73.7591	16.2715	34.3702
UCG	ACA	UCG-ACA	1.20898	43.1433	58.7489	34.3671
GAG	CGG	GAG-CGG	1.60677	11.1714	90.2726	34.3502
UUG	UAU	UUG-UAU	14.8623	54.1191	34.0244	34.3353
GUA	CUA	GUA-CUA	1.26469	45.4862	56.1387	34.2965
CCG	CGA	CCG-CGA	6.71632	38.6696	57.4902	34.292
AUA	UCG	AUA-UCG	0.379352	65.1638	37.305	34.2827
AUG	UGC	AUG-UGC	14.7315	76.6011	11.3709	34.2345
AUU	CGU	AUU-CGU	4.18545	36.1738	62.2675	34.2089
GUG	GCC	GUG-GCC	17.3387	80.4653	4.78923	34.1977
GGC	AUA	GGC-AUA	12.8061	10.553	79.1155	34.1582
UGU	AGG	UGU-AGG	2.08871	25.3257	75.0169	34.1438
AGG	AUU	AGG-AUU	19.6852	49.8363	32.8941	34.1385
GGU	UGC	GGU-UGC	2.21919	22.7089	77.3122	34.0801
GCC	CGA	GCC-CGA	4.72491	29.3764	68.0863	34.0625
GGA	UAC	GGA-UAC	2.71193	19.7644	79.7023	34.0595
CGC	UAG	CGC-UAG	9.88707	52.8429	39.3007	34.0102
CUA	GUG	CUA-GUG	3.33734	77.5853	21.0583	33.9937
UCC	UAC	UCC-UAC	12.0919	16.6977	73.0696	33.953
CCC	GAU	CCC-GAU	6.99786	25.7698	69.0571	33.9416
CCG	GGA	CCG-GGA	0.200179	17.9573	83.6654	33.9409
GAC	CCG	GAC-CCG	23.0024	75.1128	3.69569	33.937
AAU	UCG	AAU-UCG	3.90856	64.1636	33.7091	33.9271
UUC	UUA	UUC-UUA	1.72754	23.4611	76.583	33.9239
CCC	AGA	CCC-AGA	2.46139	16.481	82.7845	33.909
CGA	UAU	CGA-UAU	7.54675	32.5827	61.568	33.8991
CAC	ACA	CAC-ACA	8.29	14.3936	78.9539	33.8792
CGA	GAC	CGA-GAC	6.13349	32.3108	63.1219	33.8554
UCU	GUA	UCU-GUA	11.7944	72.0073	17.7214	33.841
GAU	GGU	GAU-GGU	1.49876	19.5715	80.3848	33.8184
CAA	AGU	CAA-AGU	3.39817	30.0108	68.0343	33.8144
CAC	UAA	CAC-UAA	2.79453	6.7454	91.8851	33.8083
GCA	CUC	GCA-CUC	17.4589	52.9742	30.8998	33.7776
UUG	AUA	UUG-AUA	2.41793	56.825	42.0623	33.7684
GAG	UGG	GAG-UGG	2.4535	16.8971	81.9148	33.7551
GUA	CGA	GUA-CGA	0.513388	11.4286	89.2321	33.7247
AUG	UCA	AUG-UCA	1.39926	22.692	77.0304	33.7072
GCG	ACC	GCG-ACC	17.6762	74.3893	9.02215	33.6959
UUC	GCU	UUC-GCU	1.20154	34.8626	64.9588	33.6743
CCA	GGC	CCA-GGC	10.3594	17.8619	72.8	33.6737
AAC	GGA	AAC-GGA	0.772664	6.59093	93.6469	33.6702
AGU	UUC	AGU-UUC	20.1999	71.0287	9.75041	33.6597
GUA	GCU	GUA-GCU	11.173	67.1396	22.6664	33.6597
CCG	GAC	CCG-GAC	20.9429	69.8463	10.1738	33.6543
ACA	UGC	ACA-UGC	10.5805	37.8426	52.5214	33.6482
AAG	ACC	AAG-ACC	28.6495	66.5971	5.69172	33.6461
GCC	CGU	GCC-CGU	9.68986	55.4264	35.8064	33.6409
GGU	UAG	GGU-UAG	1.30622	19.4993	80.083	33.6295
UGU	UGU	UGU-UGU	2.17204	22.8838	75.8163	33.624
AUC	ACA	AUC-ACA	2.01587	7.46006	91.202	33.5593
CUA	AUA	CUA-AUA	0.645225	19.6616	80.3691	33.5587
UGC	ACA	UGC-ACA	5.59348	59.0132	36.0639	33.5569
CAU	GAC	CAU-GAC	9.58368	13.8285	77.1887	33.5336
AGU	UCA	AGU-UCA	11.6911	74.0273	14.8439	33.5208
CCA	UCU	CCA-UCU	28.0064	63.1797	9.2936	33.4932
AAU	GGG	AAU-GGG	0.463555	15.9071	84.054	33.4749
GUG	UUC	GUG-UUC	23.4888	73.9822	2.71815	33.3964
GGG	CUC	GGG-CUC	22.0074	70.7899	7.37997	33.3924
CCC	AAA	CCC-AAA	8.80105	12.4469	78.929	33.3923
GAC	CCU	GAC-CCU	11.7581	62.5556	25.7862	33.3666
CUC	GCG	CUC-GCG	13.8856	83.1515	2.93857	33.3252
UCU	CUU	UCU-CUU	3.82221	50.9631	45.0924	33.2926
UUA	UAC	UUA-UAC	10.1357	23.9292	65.7708	33.2786
GCG	GUU	GCG-GUU	13.2915	60.7205	25.7491	33.2537
UGU	AUA	UGU-AUA	9.73581	71.7033	18.3136	33.2509
CCC	GAA	CCC-GAA	5.1751	27.2688	67.2327	33.2255
UGU	GAU	UGU-GAU	1.21803	16.2617	82.1525	33.2107
GCG	GUC	GCG-GUC	18.2603	76.0488	5.28839	33.1992
CCA	UCC	CCA-UCC	48.897	37.0926	13.463	33.1509
GUG	UGA	GUG-UGA	0.622121	9.66199	89.1329	33.139
GAU	AGU	GAU-AGU	5.9952	17.7524	75.668	33.1385
GGC	CCU	GGC-CCU	14.4963	61.1511	23.7193	33.1222
ACU	UGA	ACU-UGA	10.0226	73.8327	15.4979	33.1177
AGA	UAG	AGA-UAG	0.34967	24.9202	74.009	33.093
UCC	UUC	UCC-UUC	14.0023	43.263	42.0086	33.0913
UAC	AAC	UAC-AAC	9.84447	17.6944	71.6864	33.0751
ACG	UGC	ACG-UGC	16.6601	73.8124	8.74864	33.0737
CCG	UCC	CCG-UCC	23.0809	73.4692	2.49784	33.016
CUA	GGU	CUA-GGU	5.55274	34.0674	59.4231	33.0144
AUC	UGC	AUC-UGC	4.53905	17.3399	77.1265	33.0018
UUG	UAA	UUG-UAA	0.673957	14.9386	83.2289	32.9472
CGU	AUA	CGU-AUA	9.26489	41.9827	47.5929	32.9468
CGA	GAA	CGA-GAA	0.634156	12.0992	86.0577	32.9303
AGC	GAA	AGC-GAA	4.27782	6.0539	88.3503	32.894
CAC	ACG	CAC-ACG	18.377	73.9124	6.37389	32.8878
UGU	AUC	UGU-AUC	19.5802	66.5347	12.3729	32.8293
GUC	UAU	GUC-UAU	7.10772	42.8179	48.4259	32.7838
ACA	ACA	ACA-ACA	0	3.05715	95.2858	32.781
CAU	GGC	CAU-GGC	3.0329	18.2703	77.0147	32.7726
AGC	CAA	AGC-CAA	2.16543	6.03069	90.0039	32.7333
AAC	UUA	AAC-UUA	9.45199	59.8886	28.7506	32.6971
GUC	CUA	GUC-CUA	7.29246	44.7576	45.9205	32.6569
CGG	GUC	CGG-GUC	23.9642	64.8639	9.04855	32.6255
UUC	GCC	UUC-GCC	12.6767	39.4008	45.7438	32.6071
AUG	UAU	AUG-UAU	16.7905	68.7899	12.2079	32.5961
GAG	UUU	GAG-UUU	16.6895	52.5544	28.4674	32.5704
UUC	GGA	UUC-GGA	0.444772	6.45072	90.6646	32.52
ACG	AUC	ACG-AUC	15.471	67.6453	14.3949	32.5037
AAU	AAU	AAU-AAU	0.544058	16.2533	80.6978	32.4984
CGC	UAA	CGC-UAA	5.3206	4.8046	87.3417	32.489
GUG	GCU	GUG-GCU	23.4192	50.82	23.1566	32.4653
UCC	UCC	UCC-UCC	9.41687	31.8951	56.0802	32.4641
CGA	GAU	CGA-GAU	8.77164	42.6701	45.9145	32.4521
GGU	CUA	GGU-CUA	9.36401	71.448	16.4503	32.4208
UCC	GUU	UCC-GUU	4.60209	39.3152	53.1801	32.3658
CCU	GAA	CCU-GAA	14.5982	59.2168	23.2236	32.3462
UAU	ACC	UAU-ACC	15.1514	42.3826	39.4325	32.3222
CAG	GGG	CAG-GGG	1.77518	10.3676	84.8062	32.3163
UCA	UCA	UCA-UCA	0.902671	14.8842	81.0676	32.2848
CCU	AAU	CCU-AAU	1.2557	15.7173	79.8729	32.282
CUC	AAA	CUC-AAA	3.32545	18.7516	74.7515	32.2762
GAC	UUA	GAC-UUA	7.19675	23.9058	65.6811	32.2612
GAU	AAU	GAU-AAU	3.05456	18.0573	75.6222	32.2447
CCA	AUA	CCA-AUA	1.47649	9.12156	86.1173	32.2385
UGG	UUC	UGG-UUC	19.3491	67.6785	9.56614	32.1979
CUA	GCG	CUA-GCG	1.02302	58.2506	37.2615	32.1784
GCU	AAU	GCU-AAU	3.92313	12.5181	80.0498	32.1637
UCG	UUA	UCG-UUA	1.6263	9.74786	85.0247	32.133
CCA	AUU	CCA-AUU	17.5446	53.5132	25.2295	32.0958
UAU	UAG	UAU-UAG	1.07013	21.8158	73.3705	32.0855
GAU	GAU	GAU-GAU	2.72476	21.8271	71.685	32.079
UGA	AUU	UGA-AUU	12.0296	62.3147	21.7932	32.0459
GCG	AUU	GCG-AUU	9.33278	32.1664	54.5261	32.0084
UAU	CGG	UAU-CGG	0.81996	23.8218	71.3441	31.9953
GCG	CGC	GCG-CGC	17.0805	64.3797	14.4995	31.9866
UCC	AAC	UCC-AAC	12.7953	11.2431	71.7851	31.9412
CAA	UAU	CAA-UAU	4.73837	27.6718	63.3619	31.924
GGA	UGC	GGA-UGC	3.1685	16.8255	75.7514	31.9151
AGA	CGA	AGA-CGA	1.35883	2.3179	92.0232	31.9
UCA	UGC	UCA-UGC	9.24444	17.2281	69.2188	31.8971
AUG	GCA	AUG-GCA	0.270059	9.49713	85.9232	31.8968
AUA	ACU	AUA-ACU	5.54577	53.2495	36.7639	31.853
AAU	GAA	AAU-GAA	4.41973	16.019	75.0654	31.8347
AGC	UCU	AGC-UCU	15.6532	71.9047	7.90135	31.8198
GUA	AUA	GUA-AUA	0.388238	1.40096	93.6069	31.7987
GGC	AGA	GGC-AGA	2.0566	4.57926	88.2854	31.6404
UCG	UGA	UCG-UGA	0.442976	15.5788	78.8631	31.6283
GCG	AGA	GCG-AGA	0.343136	5.65671	88.8347	31.6115
UUU	AUA	UUU-AUA	9.56267	75.5452	9.64435	31.5841
GAC	CUA	GAC-CUA	3.57477	37.3755	53.7187	31.5563
CUC	AUU	CUC-AUU	4.93333	25.8057	63.8986	31.5459
GAG	CAG	GAG-CAG	3.89823	11.7333	78.9554	31.529
GUA	UCU	GUA-UCU	9.44704	66.5756	18.4001	31.4742
ACG	UUA	ACG-UUA	0.84129	23.8668	69.6197	31.4426
AAG	UUC	AAG-UUC	19.9312	70.0269	4.34618	31.4348
AUC	UAA	AUC-UAA	10.0684	46.027	38.1507	31.4154
UUC	UCC	UUC-UCC	2.33255	38.5923	53.2544	31.3931
GUG	CGC	GUG-CGC	8.52588	55.2274	30.4197	31.391
GUA	UGA	GUA-UGA	0.677161	6.63636	86.7966	31.3701
CAC	GAC	CAC-GAC	6.7252	10.4827	76.8894	31.3658
AGC	AGA	AGC-AGA	1.94407	5.32313	86.8244	31.3639
CUC	ACU	CUC-ACU	1.81376	31.8008	60.3428	31.3191
UAC	ACG	UAC-ACG	12.0636	79.6138	2.23371	31.3037
AAU	GGU	AAU-GGU	0.385479	13.5486	79.9425	31.2922
AGU	AGU	AGU-AGU	1.02156	10.7576	82.087	31.2887
CGA	GUC	CGA-GUC	14.7172	35.4688	43.548	31.2447
CUC	GCU	CUC-GCU	3.79397	37.8185	52.0424	31.2183
AAG	CCU	AAG-CCU	22.256	56.0297	15.368	31.2179
UUG	UCU	UUG-UCU	10.4133	53.7018	29.4831	31.1994
UGU	UCU	UGU-UCU	10.2184	61.3672	21.9726	31.1861
UGC	GGC	UGC-GGC	11.0334	20.6764	61.8045	31.1714
CCA	GAU	CCA-GAU	8.51754	52.5901	32.3639	31.1572
CAG	UGC	CAG-UGC	7.91992	53.9201	31.4963	31.1121
CGU	GAG	CGU-GAG	1.28233	21.9587	69.9539	31.065
UUU	AGG	UUU-AGG	0.465595	39.4048	53.3201	31.0635
GUC	CCG	GUC-CCG	10.5205	77.5974	5.03865	31.0522
UGA	UAA	UGA-UAA	0	5.00978	88.1336	31.0478
GGU	AAG	GGU-AAG	1.02898	10.1921	81.878	31.033
CCG	CGU	CCG-CGU	21.709	57.5721	13.8175	31.0329
AUU	UCG	AUU-UCG	3.29421	64.1677	25.4767	30.9795
GUA	AUG	GUA-AUG	0.981409	13.4944	78.4353	30.9704
CCU	AUA	CCU-AUA	8.99737	59.7519	24.146	30.9651
GUU	AGU	GUU-AGU	3.09935	16.8215	72.9497	30.9568
UUU	ACG	UUU-ACG	3.4875	60.4574	28.8277	30.9242
CCG	AGA	CCG-AGA	0.143683	11.7024	80.8342	30.8934
UGG	ACU	UGG-ACU	15.6461	62.242	14.7234	30.8705
AAU	CAU	AAU-CAU	1.07223	15.9616	75.539	30.8576
GGG	UAU	GGG-UAU	6.96497	25.1437	60.4303	30.8463
GUU	GCA	GUU-GCA	6.71405	68.3879	17.3664	30.8228
UCG	UGU	UCG-UGU	13.0602	42.9801	36.3522	30.7975
AUC	UAU	AUC-UAU	8.14797	65.5179	18.6625	30.7761
GAU	AGG	GAU-AGG	0.176902	24.5835	67.5246	30.7617
GGC	GUA	GGC-GUA	14.1246	35.7144	42.3742	30.7377
UUU	CCU	UUU-CCU	1.21994	30.9801	59.9677	30.7226
GUU	GGA	GUU-GGA	4.71672	36.9988	50.3459	30.6871
GUU	CGC	GUU-CGC	1.96466	7.86151	82.2178	30.6813
AAG	UAG	AAG-UAG	6.24894	26.8249	58.922	30.6653
CGA	AAG	CGA-AAG	0	5.44843	86.4932	30.6472
AUG	UUU	AUG-UUU	24.3111	61.5687	6.03199	30.6373
AGA	UUC	AGA-UUC	13.3872	56.214	22.2771	30.6261
UCA	UUA	UCA-UUA	0.983486	8.8073	82.0831	30.6246
AAA	UAA	AAA-UAA	0.574324	15.6052	75.684	30.6212
GAU	CCC	GAU-CCC	13.0354	41.6785	37.1382	30.6174
GGG	CAU	GGG-CAU	10.3287	43.0494	38.427	30.6017
CGC	GUA	CGC-GUA	15.4684	33.1142	43.1931	30.5919
CAA	GAG	CAA-GAG	0.196097	22.0319	69.5243	30.5841
CAG	CCU	CAG-CCU	28.406	61.6723	1.53392	30.5374
UCU	AGC	UCU-AGC	10.1011	38.9801	42.4787	30.5199
GUA	GGG	GUA-GGG	0.258707	26.7227	64.5685	30.5166
UUC	GCG	UUC-GCG	7.70608	79.8549	3.81089	30.4573
CCU	UCU	CCU-UCU	3.68365	46.3075	41.2836	30.4249
AUA	CCC	AUA-CCC	24.3367	52.0337	14.8755	30.4153
GCC	CAU	GCC-CAU	6.0079	27.7079	57.5237	30.4131
UUA	GUG	UUA-GUG	0.644012	46.8376	43.6885	30.39
CCA	GAA	CCA-GAA	0.376973	13.1779	77.591	30.3819
CCU	UAU	CCU-UAU	1.6221	11.9074	77.6038	30.3777
UGU	ACA	UGU-ACA	7.83762	67.5554	15.73	30.3743
UCC	GAA	UCC-GAA	5.74439	8.30404	77.0519	30.3668
UCG	UAC	UCG-UAC	22.606	56.8552	11.5451	30.3354
AUU	ACA	AUU-ACA	6.95914	51.9114	32.1227	30.3311
GUG	GGA	GUG-GGA	0.240291	9.17259	81.5061	30.3063
AUU	UGC	AUU-UGC	5.56152	30.0759	55.22	30.2858
UUG	AUU	UUG-AUU	21.3917	64.6945	4.73944	30.2752
GAG	AAC	GAG-AAC	16.8959	30.81	43.038	30.248
UAA	ACG	UAA-ACG	0.829738	52.9792	36.8903	30.2331
GGC	UGG	GGC-UGG	10.2605	60.2465	20.1478	30.2183
ACC	UUG	ACC-UUG	8.23535	79.8093	2.58416	30.2096
GAA	CAA	GAA-CAA	0.236766	6.77673	83.5416	30.185
GCG	CGA	GCG-CGA	0.565532	18.2076	71.7807	30.1846
CAC	GCG	CAC-GCG	16.2834	72.3862	1.87776	30.1824
GUA	GGA	GUA-GGA	0.428871	5.7892	84.2802	30.1661
GGU	AUA	GGU-AUA	11.0904	31.2876	48.043	30.1403
GGC	GUU	GGC-GUU	17.235	52.7441	20.3957	30.1249
GUU	CCC	GUU-CCC	8.08851	52.4805	29.7822	30.1171
UGC	UAA	UGC-UAA	0.19136	8.40425	81.589	30.0616
UCG	UCC	UCG-UCC	19.9575	60.4329	9.54569	29.9787
GCG	UGA	GCG-UGA	0.516163	11.0281	78.3365	29.9603
AAC	AGG	AAC-AGG	4.90631	41.5334	43.4119	29.9505
UUU	GUU	UUU-GUU	2.35168	36.9392	50.5446	29.9452
AAA	UGA	AAA-UGA	0.731729	7.16662	81.6892	29.8625
GCA	AUU	GCA-AUU	7.6216	34.4169	47.5342	29.8576
CCU	CUU	CCU-CUU	4.83388	40.987	43.7154	29.8454
CGU	AAG	CGU-AAG	0.847107	10.7103	77.955	29.8374
UGC	UGG	UGC-UGG	16.144	59.891	13.4337	29.8229
CCA	AGC	CCA-AGC	5.33682	9.00328	75.0158	29.7853
CUC	UUU	CUC-UUU	2.17229	20.2105	66.9619	29.7816
UAC	ACA	UAC-ACA	3.36765	51.5865	34.3345	29.7629
AGG	AUC	AGG-AUC	23.3679	60.6765	5.21666	29.7537
CCU	UCA	CCU-UCA	9.74047	69.4744	9.90556	29.7068
UCC	GUC	UCC-GUC	24.9003	64.1984	0	29.6996
GGG	AUC	GGG-AUC	25.9163	44.7869	18.3901	29.6978
AAG	CGC	AAG-CGC	8.65497	49.7249	30.7122	29.6974
CUU	GGC	CUU-GGC	3.63246	13.0905	72.3368	29.6866
GCC	UAC	GCC-UAC	9.98302	16.3485	62.7275	29.6863
GGG	UUU	GGG-UUU	16.9628	56.4839	15.5671	29.6713
AGU	UAG	AGU-UAG	1.95095	34.1851	52.7696	29.6352
UCU	AUC	UCU-AUC	16.6959	63.2896	8.86534	29.6169
UCU	UCA	UCU-UCA	10.0353	50.1737	28.6349	29.6146
UUG	GGA	UUG-GGA	0.137246	6.24534	82.4427	29.6084
AGU	AUU	AGU-AUU	6.55052	32.7987	49.447	29.5987
AGU	GGU	AGU-GGU	1.18718	11.0708	76.4635	29.5738
GCA	CGU	GCA-CGU	10.4552	46.0078	32.1431	29.5354
CAG	AAU	CAG-AAU	4.99255	12.7993	70.8004	29.5307
UUA	GCG	UUA-GCG	0.0497798	30.3775	58.1509	29.5261
GAG	UAG	GAG-UAG	4.31786	14.0943	70.1201	29.5108
AUA	CCA	AUA-CCA	0	6.7146	81.7526	29.4891
AAG	ACU	AAG-ACU	15.1785	26.4347	46.7213	29.4449
UUC	UCU	UUC-UCU	2.04582	46.0641	40.1934	29.4344
CAU	UGG	CAU-UGG	0.243493	9.7066	78.3382	29.4294
GAC	AGG	GAC-AGG	2.6896	34.3618	51.1637	29.405
ACU	CUU	ACU-CUU	3.39036	53.218	31.55	29.3861
GCA	GAU	GCA-GAU	13.6584	57.0464	17.3855	29.3634
UCA	UAA	UCA-UAA	1.16573	8.45261	78.1784	29.2656
CCU	GGA	CCU-GGA	7.11979	53.7002	26.8876	29.2359
CCA	AAA	CCA-AAA	0	2.28886	85.4108	29.2332
AUC	CGA	AUC-CGA	1.39922	7.69612	78.5356	29.2103
AGA	UAA	AGA-UAA	0	15.687	71.9304	29.2058
AGU	ACU	AGU-ACU	14.6605	62.1274	10.8072	29.1984
CUC	GGC	CUC-GGC	2.41933	9.96624	75.2071	29.1976
GUU	UCA	GUU-UCA	7.85521	68.7437	10.9269	29.1753
CGU	CUU	CGU-CUU	20.3489	62.4313	4.71099	29.1637
UCC	UAU	UCC-UAU	1.48376	16.2362	69.7372	29.1524
AGU	UUA	AGU-UUA	9.0788	69.7621	8.50342	29.1148
CCC	GUU	CCC-GUU	4.04306	57.106	26.1897	29.1129
ACA	UGU	ACA-UGU	10.4088	58.305	18.5927	29.1022
CCU	CCU	CCU-CCU	6.4747	45.1963	35.4601	29.0437
UUA	ACG	UUA-ACG	0.431254	49.8716	36.7697	29.0242
GCA	UUU	GCA-UUU	10.4119	65.9378	10.7157	29.0218
GAU	UAC	GAU-UAC	10.5983	29.5995	46.8473	29.015
AUA	CGA	AUA-CGA	0.398279	3.66832	82.8511	28.9726
CAG	AUU	CAG-AUU	17.0716	42.6783	27.1414	28.9638
UAU	CGU	UAU-CGU	2.49021	30.9516	53.4494	28.9638
AUU	CCA	AUU-CCA	6.63115	73.331	6.74653	28.9029
GAU	UUA	GAU-UUA	5.61795	56.0795	24.9695	28.889
CAU	GUA	CAU-GUA	7.98756	55.6457	22.971	28.8681
CUG	UCU	CUG-UCU	14.8576	46.1384	25.5612	28.8524
GUA	UUG	GUA-UUG	0.601254	39.6815	46.2563	28.8463
GUG	UAA	GUG-UAA	0	6.76824	79.7296	28.8326
AGC	GGA	AGC-GGA	2.14076	1.84758	82.4734	28.8206
UAG	UAC	UAG-UAC	21.2339	54.5489	10.6574	28.8134
GCA	UCA	GCA-UCA	0	9.88955	76.513	28.8009
AGG	CGU	AGG-CGU	4.32155	19.0323	63.0467	28.8002
ACA	CCU	ACA-CCU	15.2798	60.3475	10.7718	28.7997
GUU	UGA	GUU-UGA	4.00107	45.4296	36.9034	28.778
GGA	CCU	GGA-CCU	10.9301	32.0833	43.1487	28.7207
UAC	GCG	UAC-GCG	17.2209	65.1988	3.72249	28.7141
UUA	UCC	UUA-UCC	17.2281	51.7914	16.8719	28.6305
GGA	CUC	GGA-CUC	14.3352	42.6765	28.8749	28.6289
CGA	AUU	CGA-AUU	7.91567	36.4158	41.5011	28.6109
GCC	ACC	GCC-ACC	7.08292	18.7306	60.0139	28.6091
UGA	UUU	UGA-UUU	7.55883	51.9261	26.259	28.5813
GGU	CUC	GGU-CUC	17.86	57.396	10.4331	28.563
GCU	AGU	GCU-AGU	9.14177	28.3221	48.197	28.5536
UAA	UGG	UAA-UGG	0.426381	31.7152	53.508	28.5499
UGC	AUG	UGC-AUG	13.6966	70.752	1.19644	28.5483
AAU	AGU	AAU-AGU	0.694336	21.7831	63.164	28.5471
UCC	AUG	UCC-AUG	5.57852	78.1134	1.89106	28.5276
CAC	AGG	CAC-AGG	4.29529	46.7219	34.5169	28.5114
ACA	UUA	ACA-UUA	0.34206	24.1528	61.0237	28.5062
AUG	CGA	AUG-CGA	0	5.37723	80.1183	28.4985
UUC	UAU	UUC-UAU	5.07546	42.4197	37.9624	28.4859
AAA	AGU	AAA-AGU	3.54941	21.5746	60.2735	28.4658
UUU	CGU	UUU-CGU	2.81146	23.9481	58.601	28.4535
GUC	CGC	GUC-CGC	0.739526	6.24383	78.3402	28.4412
GAC	CCA	GAC-CCA	5.54324	53.0552	26.7228	28.4404
UAC	AUU	UAC-AUU	9.12223	56.4084	19.6827	28.4044
CUU	CGU	CUU-CGU	4.66711	31.7518	48.7726	28.3972
UCG	GGA	UCG-GGA	0.0263503	5.4445	79.617	28.3626
UUG	UCA	UUG-UCA	0.556929	6.15355	78.3727	28.3611
CCC	AGC	CCC-AGC	3.2423	8.43685	73.3868	28.3553
CAU	UAG	CAU-UAG	0.191026	10.2772	74.5708	28.3463
UCC	UCU	UCC-UCU	1.57512	28.8613	54.599	28.3451
CAU	AAG	CAU-AAG	1.22141	11.4714	72.3292	28.3407
CAG	GUU	CAG-GUU	16.2223	49.664	19.0507	28.3123
GUA	ACU	GUA-ACU	7.84854	20.4563	56.6149	28.3066
UCU	CAU	UCU-CAU	1.16568	10.9863	72.7352	28.2957
ACC	ACG	ACC-ACG	13.9718	67.3651	3.50859	28.2818
UCC	UCA	UCC-UCA	5.0993	21.0011	58.6649	28.2551
GCA	CAA	GCA-CAA	0.331066	8.78937	75.5381	28.2195
AAC	GGG	AAC-GGG	1.65083	34.3418	48.4989	28.1638
UAC	AUG	UAC-AUG	10.5005	70.9344	3.00998	28.1483
AGA	UUU	AGA-UUU	11.8685	57.9156	14.6495	28.1445
CUG	GGC	CUG-GGC	11.6234	53.0388	19.753	28.1384
CUA	ACG	CUA-ACG	0	21.2247	63.1359	28.1202
GGA	AUU	GGA-AUU	12.0417	26.1095	46.1472	28.0995
GUG	UAC	GUG-UAC	16.617	56.7222	10.9577	28.099
UCG	CCC	UCG-CCC	17.1986	66.5698	0.492469	28.087
GCA	AUA	GCA-AUA	0	2.08525	82.1414	28.0755
AAG	CCC	AAG-CCC	16.139	66.8392	1.23468	28.071
AAG	GAU	AAG-GAU	2.72365	7.70838	73.66	28.0307
AUG	AGA	AUG-AGA	0.10788	3.38572	80.588	28.0272
GAA	CAG	GAA-CAG	0.119071	17.5973	66.3342	28.0169
GCC	GCG	GCC-GCG	11.5023	71.1971	1.31551	28.005
ACG	UGA	ACG-UGA	0.27418	20.461	63.2521	27.9958
GUG	UGC	GUG-UGC	9.44656	59.5159	14.8866	27.9497
AGC	UUG	AGC-UUG	16.2563	66.8896	0.697124	27.9477
CUA	ACA	CUA-ACA	0.421564	12.3347	71.0604	27.9389
GUG	GGC	GUG-GGC	17.6723	49.7226	16.2649	27.8866
CGC	GUU	CGC-GUU	12.0882	52.105	19.4491	27.8808
AAU	CAG	AAU-CAG	0.423979	13.4871	69.6683	27.8598
CUC	ACG	CUC-ACG	8.1789	72.3396	3.02444	27.8477
CUA	GUA	CUA-GUA	1.5415	46.3605	35.526	27.8093
UGG	UAC	UGG-UAC	16.3402	54.6238	12.462	27.8087
GUG	UUA	GUG-UUA	2.01221	12.7384	68.6574	27.8027
CUA	GUU	CUA-GUU	13.6343	60.077	9.59894	27.7701
UAG	AGG	UAG-AGG	2.65733	12.1004	68.4956	27.7511
AGU	GCU	AGU-GCU	7.69605	52.0902	23.4092	27.7318
GAG	GAU	GAG-GAU	8.66954	17.0945	57.3968	27.7203
GUG	CAU	GUG-CAU	14.0229	49.0397	20.0766	27.7131
UCU	AAC	UCU-AAC	9.28499	27.2905	46.5592	27.7116
GCG	CAC	GCG-CAC	13.7992	61.178	8.13645	27.7046
UAA	AUC	UAA-AUC	13.6056	30.7561	38.7036	27.6884
GUG	UAU	GUG-UAU	14.9229	36.7773	31.3326	27.6776
UUG	ACA	UUG-ACA	1.19274	12.0683	69.7489	27.67
CAG	GCA	CAG-GCA	3.20534	7.86462	71.7185	27.5962
UAU	UCA	UAU-UCA	10.0728	51.5485	21.1658	27.5957
UGU	CGA	UGU-CGA	6.60976	25.3274	50.8414	27.5929
AGU	AAU	AGU-AAU	0.450079	19.855	62.4712	27.5921
UAA	ACA	UAA-ACA	0	8.55978	74.1816	27.5805
CCG	CCC	CCG-CCC	20.9338	61.2865	0.378777	27.533
CAC	AGA	CAC-AGA	3.8236	13.0173	65.7462	27.529
ACC	ACU	ACC-ACU	2.96307	36.6362	42.987	27.5288
GUA	CUU	GUA-CUU	11.2628	63.0587	8.24737	27.523
UUG	AAA	UUG-AAA	0.696321	14.0479	67.7414	27.4952
GGU	AGU	GGU-AGU	1.00205	5.70122	75.7635	27.4889
CCC	GUG	CCC-GUG	7.91347	73.1453	1.40761	27.4888
GAG	ACC	GAG-ACC	23.4198	44.1556	14.8514	27.4756
UUA	GGG	UUA-GGG	0.0558165	6.44337	75.8561	27.4518
CCC	GAC	CCC-GAC	2.52061	7.6924	72.1273	27.4468
UGA	GAG	UGA-GAG	0	9.30674	73.0137	27.4402
CCG	GGC	CCG-GGC	13.244	56.5689	12.5035	27.4388
GCA	UAC	GCA-UAC	10.2467	16.5585	55.4771	27.4274
GUU	AAU	GUU-AAU	2.84075	25.1747	54.2533	27.4229
GGC	UUA	GGC-UUA	10.3681	29.1994	42.6994	27.4223
UGG	CUC	UGG-CUC	16.4127	62.4822	3.22147	27.3721
CGU	AAU	CGU-AAU	0.426839	13.1338	68.5509	27.3705
CUU	GCC	CUU-GCC	9.25589	44.2833	28.5324	27.3572
GGA	CAA	GGA-CAA	0.310565	4.37186	77.3858	27.3561
GAA	AGU	GAA-AGU	4.80206	13.1987	64.0583	27.353
ACC	UGA	ACC-UGA	6.47226	35.5039	40.0037	27.3266
AUU	GUU	AUU-GUU	1.08017	13.4084	67.487	27.3252
UAA	AAA	UAA-AAA	0	7.85077	73.9647	27.2718
GAG	CUA	GAG-CUA	0.782214	16.5403	64.4213	27.2479
CCC	AUA	CCC-AUA	9.97639	21.4428	50.2495	27.2229
AGA	AGU	AGA-AGU	4.43657	21.1339	56.0925	27.221
UGU	GGG	UGU-GGG	1.59852	14.2846	65.7599	27.2144
ACC	UAC	ACC-UAC	6.57335	17.5501	57.4971	27.2068
ACG	UAU	ACG-UAU	13.6539	49.41	18.5011	27.1883
AGC	AUA	AGC-AUA	13.1653	12.3858	56.0117	27.1876
GCU	GAA	GCU-GAA	15.143	59.0827	7.31959	27.1818
ACG	CUC	ACG-CUC	6.76225	71.7313	3.04395	27.1792
AAA	UCG	AAA-UCG	0.742433	50.7465	30.0034	27.1641
GAC	UCG	GAC-UCG	11.0071	67.8293	2.64698	27.1611
GUU	CUA	GUU-CUA	7.38499	66.7806	7.2641	27.1432
CAA	UGU	CAA-UGU	2.55796	17.7324	61.1034	27.1313
UCC	AGC	UCC-AGC	4.2792	14.3858	62.6909	27.1186
UCG	CCU	UCG-CCU	23.1183	50.9226	7.23707	27.0927
AUC	UUG	AUC-UUG	9.56893	70.5023	1.11471	27.062
UGA	UAG	UGA-UAG	0	19.4363	61.7254	27.0539
UCC	GGA	UCC-GGA	0.650277	5.71648	74.7538	27.0402
UGA	UGG	UGA-UGG	0.574364	9.30686	71.2128	27.0313
GGC	GUG	GGC-GUG	13.2055	66.9958	0.855303	27.0188
ACU	AAU	ACU-AAU	1.07077	9.78568	70.1719	27.0095
UGU	GCU	UGU-GCU	6.52562	42.9437	31.4685	26.9793
ACU	GCU	ACU-GCU	2.61773	19.6162	58.5801	26.938
UAU	CAG	UAU-CAG	0.492381	14.6551	65.6512	26.9329
CCA	AUG	CCA-AUG	0.521116	10.6904	69.5369	26.9161
ACA	UAA	ACA-UAA	1.14326	19.8629	59.7124	26.9062
AAC	UUG	AAC-UUG	10.5593	68.6312	1.46985	26.8868
GCC	CUG	GCC-CUG	6.50976	71.8189	2.32984	26.8862
AUA	CCU	AUA-CCU	8.21624	60.5563	11.7885	26.8537
UAG	AUA	UAG-AUA	0.442222	22.2933	57.8191	26.8516
UCG	AAU	UCG-AAU	9.02098	44.5298	26.9834	26.8447
GUA	AGA	GUA-AGA	0	1.30394	79.2078	26.8373
UAU	CAA	UAU-CAA	6.06317	27.5698	46.8487	26.8272
AGG	AAU	AGG-AAU	7.36169	9.90542	63.1926	26.8199
UUU	GAU	UUU-GAU	2.65833	20.4811	57.299	26.8128
ACA	UAC	ACA-UAC	8.45818	24.5644	47.2961	26.7729
CGA	AAA	CGA-AAA	0	4.63329	75.6713	26.7682
ACU	CAU	ACU-CAU	1.16729	14.9995	64.1162	26.761
AUU	UUC	AUU-UUC	4.66261	61.8552	13.754	26.7573
GCG	UAU	GCG-UAU	10.7982	35.6854	33.7859	26.7565
CCC	GGA	CCC-GGA	2.71117	17.134	60.4206	26.7552
ACC	CAA	ACC-CAA	4.50925	4.46905	71.212	26.7301
AAU	CGU	AAU-CGU	2.72767	43.614	33.8456	26.7291
UAC	GAA	UAC-GAA	2.18607	3.47051	74.4633	26.7066
AUU	UAA	AUU-UAA	8.70397	53.2174	18.1733	26.6982
UUG	CGA	UUG-CGA	0.38261	4.99485	74.7085	26.6953
ACU	UAC	ACU-UAC	8.82183	29.763	41.4674	26.6841
CCG	AGU	CCG-AGU	7.6763	28.7282	43.6393	26.6812
AAA	UCA	AAA-UCA	0.654014	18.8793	60.4703	26.6679
GAA	UUU	GAA-UUU	6.51214	41.0213	32.4285	26.654
GUU	UGC	GUU-UGC	5.28352	15.3998	59.2204	26.6346
UAG	CCU	UAG-CCU	24.7559	49.3948	5.58984	26.5802
UUC	AUG	UUC-AUG	10.2788	68.2426	1.20982	26.5771
GUA	UGC	GUA-UGC	5.06888	7.86181	66.771	26.5672
GUU	CGG	GUU-CGG	0.196053	18.5327	60.9674	26.5654
GUG	GUA	GUG-GUA	1.46856	8.64324	69.574	26.5619
AUA	GUA	AUA-GUA	0.226951	8.85997	70.5685	26.5518
GCU	CAA	GCU-CAA	4.82158	54.0492	20.7813	26.5507
GUA	GGU	GUA-GGU	5.65592	28.7282	45.2424	26.5422
UGA	GAA	UGA-GAA	0	2.54805	77.0761	26.5414
UAC	UUA	UAC-UUA	3.29104	29.8072	46.4765	26.5249
UAG	UAU	UAG-UAU	8.74791	40.3417	30.4691	26.5195
AAG	AAC	AAG-AAC	6.2653	31.0366	42.1842	26.4954
GAG	UUA	GAG-UUA	0.728498	11.8731	66.8755	26.4924
UAU	GGG	UAU-GGG	0.487637	6.68958	72.2972	26.4915
UUG	GUC	UUG-GUC	15.3504	61.1956	2.90732	26.4844
CGG	GCU	CGG-GCU	16.7226	48.645	14.0696	26.4791
UUA	GGA	UUA-GGA	0.0254055	2.51886	76.8478	26.464
AAC	UUU	AAC-UUU	8.60259	61.3425	9.32796	26.4243
GUG	CAC	GUG-CAC	16.695	54.9132	7.64067	26.4163
CAA	GAA	CAA-GAA	0	7.54672	71.698	26.4149
GAC	CGC	GAC-CGC	3.85846	8.38973	66.95	26.3994
UAU	CAU	UAU-CAU	0.58926	16.2413	62.1519	26.3275
CAA	GCG	CAA-GCG	0.67662	46.8405	31.4311	26.3161
UUC	CGA	UUC-CGA	0.809605	4.94391	73.1802	26.3112
UUC	UAC	UUC-UAC	3.54667	9.2246	66.1604	26.3105
GGG	AAU	GGG-AAU	6.49888	8.67336	63.6436	26.272
GGC	UGU	GGC-UGU	4.54697	27.8728	46.361	26.2602
CGA	CGG	CGA-CGG	0.187412	2.33371	76.2538	26.2583
CUG	AUA	CUG-AUA	1.30703	6.36064	71.0895	26.2524
AUA	AGA	AUA-AGA	0.165321	2.1198	76.4719	26.2523
CGG	CAC	CGG-CAC	11.4371	54.081	13.1886	26.2356
UGA	ACC	UGA-ACC	12.9663	30.9489	34.7768	26.2307
GGU	ACU	GGU-ACU	9.96233	41.5731	27.0771	26.2042
AGU	GAG	AGU-GAG	0.532987	3.14543	74.8797	26.1861
UCA	CCC	UCA-CCC	31.4221	31.4199	15.6961	26.1794
AUC	CCA	AUC-CCA	1.92942	11.9664	64.617	26.1709
UUC	CAA	UUC-CAA	5.82656	18.2895	54.3904	26.1688
CAA	GCA	CAA-GCA	0.516689	6.64757	71.3307	26.165
GAC	GAU	GAC-GAU	1.11126	8.09284	69.2725	26.1589
GGA	CAG	GGA-CAG	0	10.588	67.8738	26.1539
UGC	ACU	UGC-ACU	9.97084	59.7209	8.76337	26.1517
UAC	UCG	UAC-UCG	14.3211	63.1223	0.998515	26.1473
GCG	AUC	GCG-AUC	13.5626	47.4826	17.3567	26.1339
UAU	GUU	UAU-GUU	2.47625	19.0571	56.8628	26.1321
ACU	UUG	ACU-UUG	1.41909	60.0271	16.9094	26.1185
CCG	CCU	CCG-CCU	28.1508	47.4065	2.60766	26.055
CGC	CUC	CGC-CUC	34.781	43.356	0	26.0457
CAC	AUA	CAC-AUA	3.20739	26.2931	48.6296	26.0433
UCA	UCU	UCA-UCU	10.6037	45.1253	22.3965	26.0418
AUA	UAC	AUA-UAC	10.7596	39.0177	28.2863	26.0212
UGA	UGA	UGA-UGA	1.04562	5.64572	71.3649	26.0187
UAU	GAG	UAU-GAG	0.915079	8.49008	68.6499	26.0183
UGC	GUA	UGC-GUA	9.74247	21.8651	46.3614	25.9897
UGG	UUA	UGG-UUA	1.08227	6.69028	70.1642	25.9789
CUG	GUU	CUG-GUU	18.6723	52.999	6.25403	25.9751
UUU	GCC	UUU-GCC	4.14704	28.4813	45.2409	25.9564
GCC	ACG	GCC-ACG	12.0684	64.2743	1.51541	25.9527
CAC	GCU	CAC-GCU	6.13321	39.9654	31.7069	25.9352
UAA	GAU	UAA-GAU	4.5001	19.2353	54.0099	25.9151
GCU	UUA	GCU-UUA	5.73439	65.0536	6.93946	25.9092
UGC	GAA	UGC-GAA	3.6099	5.63605	68.4736	25.9065
CCC	UCA	CCC-UCA	1.14941	9.81935	66.6238	25.8642
GGC	CUG	GGC-CUG	16.611	59.7882	1.18635	25.8619
AAA	ACU	AAA-ACU	10.2488	47.5152	19.6756	25.8132
UCC	GUG	UCC-GUG	6.6779	68.7159	2.01917	25.8043
UCU	UAC	UCU-UAC	9.00809	21.0735	47.3313	25.8043
GCU	UCC	GCU-UCC	11.19	53.3972	12.8249	25.804
GGG	UGU	GGG-UGU	7.21483	14.3802	55.8098	25.8016
GUC	UCC	GUC-UCC	7.55614	26.0637	43.7136	25.7778
UCG	UUC	UCG-UUC	16.3102	47.7508	13.2555	25.7722
AGA	UCU	AGA-UCU	10.7361	44.1411	22.407	25.7614
UUC	UUC	UUC-UUC	5.00317	36.4986	35.7778	25.7598
CCC	AAC	CCC-AAC	0	3.64908	73.6216	25.7569
GAC	AAG	GAC-AAG	8.82499	23.904	44.4902	25.7397
UUA	UCG	UUA-UCG	0.861682	25.0219	51.263	25.7156
UGG	CGC	UGG-CGC	12.4625	49.5161	15.157	25.7119
CCC	AGU	CCC-AGU	3.00116	29.6037	44.4982	25.701
CUG	UCC	CUG-UCC	7.30415	67.8062	1.97834	25.6962
UAG	CGC	UAG-CGC	8.64035	59.4077	9.02844	25.6922
UGG	GUC	UGG-GUC	14.1428	51.8468	11.0806	25.6901
CCU	GUC	CCU-GUC	17.6736	48.6986	10.6857	25.686
CCG	CUC	CCG-CUC	10.7543	65.4261	0.845235	25.6752
GGU	AAU	GGU-AAU	0.292008	14.8419	61.8671	25.667
AUU	GCU	AUU-GCU	1.40449	14.9214	60.6316	25.6525
GUG	GAC	GUG-GAC	18.2444	54.7135	3.96099	25.6396
GAC	AGA	GAC-AGA	3.40666	5.38055	68.0956	25.6276
AUG	GUA	AUG-GUA	0.713198	4.20613	71.9403	25.6199
UGU	UUA	UGU-UUA	7.04911	48.9538	20.826	25.6096
CGC	GCA	CGC-GCA	1.84397	35.2571	39.7176	25.6062
UCA	UCG	UCA-UCG	0.776931	33.1824	42.8219	25.5937
UAA	AGA	UAA-AGA	0.268885	2.5531	73.8857	25.5692
UUU	AUC	UUU-AUC	7.19396	62.1249	7.31637	25.5451
CGU	GAC	CGU-GAC	5.07269	17.7782	53.7798	25.5436
GAU	CCG	GAU-CCG	3.32773	45.1955	28.0484	25.5239
GCC	AUU	GCC-AUU	1.866	16.3468	58.3397	25.5175
CUG	GAU	CUG-GAU	9.30108	44.0634	23.162	25.5088
UGA	GGC	UGA-GGC	8.25383	11.5318	56.7196	25.5017
CGC	AUC	CGC-AUC	30.1955	46.2979	0	25.4978
UAU	ACG	UAU-ACG	2.00225	46.372	28.1145	25.4962
CCG	GAU	CCG-GAU	8.99732	32.9907	34.4394	25.4758
UCG	AUA	UCG-AUA	0.27143	15.9623	60.1362	25.4566
GUC	UAC	GUC-UAC	2.55465	8.34142	65.4419	25.446
AAU	GAU	AAU-GAU	1.04441	4.7099	70.5513	25.4352
GAG	CCA	GAG-CCA	1.27945	6.35728	68.6412	25.426
GGA	UCC	GGA-UCC	10.6525	20.8148	44.8002	25.4225
GGG	GGU	GGG-GGU	11.463	15.5141	49.2501	25.4091
UUU	AAC	UUU-AAC	7.99764	28.4066	39.7311	25.3784
UUA	CGA	UUA-CGA	0.594985	2.60364	72.8097	25.3361
CUA	CGC	CUA-CGC	4.17394	13.0417	58.7488	25.3215
ACA	CAA	ACA-CAA	0.641977	2.88211	72.3646	25.2962
GCC	CUU	GCC-CUU	3.63884	42.0729	30.1356	25.2824
CUU	UGU	CUU-UGU	2.07924	10.7198	62.9694	25.2561
AGG	AGU	AGG-AGU	5.91405	15.454	54.3858	25.2513
UCA	UUC	UCA-UUC	18.8331	56.8979	0	25.2437
UGG	UGU	UGG-UGU	9.7034	24.7307	41.2564	25.2302
AGU	AAG	AGU-AAG	1.39319	16.3373	57.816	25.1822
GCU	UAC	GCU-UAC	19.8167	22.6489	33.0712	25.1789
GGA	UAA	GGA-UAA	0.461102	1.0418	74.0323	25.1784
GGA	CUU	GGA-CUU	11.3329	45.4803	18.706	25.1731
CAA	UGG	CAA-UGG	0	1.26158	74.2183	25.16
GAG	CUC	GAG-CUC	17.6201	48.2096	9.65013	25.16
GCG	GAU	GCG-GAU	11.6159	34.6341	29.1754	25.1418
CUC	GUU	CUC-GUU	3.33747	45.8972	26.1415	25.1254
GUA	ACC	GUA-ACC	14.3681	26.8337	34.1694	25.1237
CUG	CGU	CUG-CGU	6.97095	49.3108	19.0879	25.1232
UAA	UCU	UAA-UCU	13.0712	44.4424	17.8324	25.1153
UCA	GUC	UCA-GUC	16.197	42.1616	16.9853	25.1147
CGU	UAG	CGU-UAG	0.890667	10.2198	64.158	25.0895
GAG	UGA	GAG-UGA	0.6633	3.11156	71.4932	25.0894
CGC	AUU	CGC-AUU	7.90483	31.1118	36.0275	25.0147
AAA	GGC	AAA-GGC	1.7759	11.6487	61.6094	25.0113
UAU	CCU	UAU-CCU	5.49273	41.0727	28.4248	24.9967
CCG	GCA	CCG-GCA	1.96	32.7604	40.2141	24.9782
AGG	UAU	AGG-UAU	9.88935	42.3308	22.4526	24.891
UAC	CAA	UAC-CAA	0	4.90291	69.5901	24.831
UGU	CUU	UGU-CUU	9.46514	57.7782	7.22145	24.8216
GAG	GGU	GAG-GGU	4.71072	13.6406	56.1063	24.8192
CGA	UGG	CGA-UGG	0	0.908278	73.5471	24.8184
UCU	AUG	UCU-AUG	1.89035	55.1128	17.45	24.8177
GCA	GUU	GCA-GUU	12.1729	48.2494	13.9771	24.7998
GUG	CUU	GUG-CUU	20.8035	48.8749	4.67703	24.7851
CAA	GUU	CAA-GUU	9.09127	34.099	31.1242	24.7715
GAC	GCG	GAC-GCG	15.9451	56.3819	1.89581	24.7409
AGU	CCU	AGU-CCU	9.86334	53.7727	10.5668	24.7343
AAG	UGA	AAG-UGA	0.78484	4.96043	68.4182	24.7212
GAG	AGC	GAG-AGC	10.74	17.9245	45.4686	24.711
AAC	AAA	AAC-AAA	3.9345	5.78105	64.3226	24.6794
UUC	UGU	UUC-UGU	1.65143	11.4742	60.8664	24.664
UAA	AAG	UAA-AAG	0.32107	19.2565	54.412	24.6632
CUA	UUG	CUA-UUG	1.12816	27.5495	45.2812	24.653
CUU	GUA	CUU-GUA	7.96649	59.2018	6.72301	24.6304
UAA	UCG	UAA-UCG	0.766048	27.5995	45.3962	24.5873
GCG	CCA	GCG-CCA	0.218989	20.2172	53.3106	24.5822
GAA	GGA	GAA-GGA	0	2.09687	71.6154	24.5707
CGG	CGC	CGG-CGC	15.0469	48.7783	9.80083	24.542
UCA	AAA	UCA-AAA	0.434793	8.23581	64.9011	24.5239
GUA	UGU	GUA-UGU	4.06646	35.4843	34.0103	24.5204
GCA	CAU	GCA-CAU	6.2337	48.0404	19.2578	24.5106
CCG	UUC	CCG-UUC	9.59443	57.878	6.04385	24.5054
UAG	UUA	UAG-UUA	0.956478	13.451	59.0649	24.4908
CAU	AUA	CAU-AUA	6.97839	51.6784	14.7959	24.4842
GAA	UGG	GAA-UGG	0.393989	3.53791	69.3939	24.4419
AGA	AUU	AGA-AUU	12.7116	36.74	23.7505	24.4007
CAC	AAA	CAC-AAA	3.60592	9.82992	59.7495	24.3951
CAA	GGA	CAA-GGA	0.181351	3.3163	69.6358	24.3778
UAG	CCC	UAG-CCC	14.2844	58.5779	0.228148	24.3635
UAC	CGG	UAC-CGG	3.3388	51.7692	17.9763	24.3614
CCA	GGU	CCA-GGU	5.66389	37.2187	30.1836	24.3554
GAU	AUU	GAU-AUU	5.81649	25.1202	42.1187	24.3518
UAG	UGA	UAG-UGA	1.82447	7.07761	63.9838	24.2953
GAG	UUC	GAG-UUC	13.6602	51.0697	8.06349	24.2645
AGA	CGG	AGA-CGG	0	8.44859	64.2541	24.2342
GUA	UAC	GUA-UAC	8.28898	14.3901	50.0139	24.231
ACG	UCG	ACG-UCG	3.74894	61.1473	7.6631	24.1864
GUG	GUC	GUG-GUC	17.0187	52.1705	3.33985	24.1763
AGU	GAU	AGU-GAU	1.36069	9.0486	62.1066	24.172
UAC	UCA	UAC-UCA	4.75662	12.8525	54.8971	24.1687
CUG	GAC	CUG-GAC	15.5998	49.2888	7.56131	24.15
UUG	UAC	UUG-UAC	13.7845	52.9323	5.61996	24.1123
AAG	UCA	AAG-UCA	1.97037	9.23742	61.09	24.0993
UUG	UGC	UUG-UGC	9.33961	48.0373	14.9041	24.0937
GUC	UGC	GUC-UGC	2.74003	9.62782	59.8972	24.0883
AGU	AGA	AGU-AGA	6.22509	23.1252	42.895	24.0818
UGU	CCU	UGU-CCU	11.1006	53.0957	8.01961	24.072
GGC	UCA	GGC-UCA	5.00672	34.9238	32.244	24.0582
ACA	AAA	ACA-AAA	0	0.981866	71.1696	24.0505
GAA	CGA	GAA-CGA	0.29563	2.92467	68.9161	24.0455
CUC	GUA	CUC-GUA	7.81917	35.4261	28.8857	24.0436
AGG	GAU	AGG-GAU	4.71833	7.10005	60.3081	24.0422
AUG	CCA	AUG-CCA	1.13327	2.77199	68.1352	24.0135
AAA	CGU	AAA-CGU	3.10807	30.1342	38.7787	24.007
UUC	GGU	UUC-GGU	0.359974	5.15859	66.5012	24.0066
CAG	UCC	CAG-UCC	18.6437	49.6544	3.69802	23.9987
UAU	GGA	UAU-GGA	2.17114	11.8251	57.9708	23.989
GUU	AGA	GUU-AGA	2.7539	15.8144	53.3828	23.9837
AUA	CGG	AUA-CGG	0.0845726	7.81183	64.0358	23.9774
AAU	AGG	AAU-AGG	0.934779	29.9409	41.0462	23.9739
CGA	GGG	CGA-GGG	0.139536	4.62492	67.1333	23.9659
UAA	GAG	UAA-GAG	0	3.63205	68.2225	23.9515
UAG	GGU	UAG-GGU	9.09428	21.3385	41.4053	23.946
GUG	AUA	GUG-AUA	0.501429	2.67383	68.5963	23.9238
CAC	ACU	CAC-ACU	1.26553	28.3949	42.0339	23.8981
UCG	GGU	UCG-GGU	4.01452	13.9373	53.6853	23.879
ACA	AUU	ACA-AUU	6.98289	42.3945	22.2515	23.8763
GAU	ACA	GAU-ACA	7.89862	33.0817	30.5828	23.8544
GAC	ACA	GAC-ACA	0.853762	1.89729	68.8054	23.8521
CUG	CCC	CUG-CCC	10.532	60.4041	0.590439	23.8422
UUA	AAA	UUA-AAA	0	6.30151	65.1029	23.8015
UCA	GGC	UCA-GGC	2.63793	3.25486	65.5045	23.7991
UAA	UGA	UAA-UGA	1.34194	8.14125	61.9029	23.7954
CUC	UAA	CUC-UAA	4.85161	10.7657	55.7157	23.7777
GCU	CGC	GCU-CGC	5.93152	25.8581	39.5395	23.7764
CAC	GCA	CAC-GCA	3.23785	28.7419	39.3442	23.7747
GGA	AAC	GGA-AAC	0.252001	4.72969	66.2981	23.7599
GCA	ACC	GCA-ACC	14.432	26.4615	30.3145	23.736
UCU	GAU	UCU-GAU	2.12073	14.0528	54.9794	23.7177
GAC	UCC	GAC-UCC	8.74627	13.2016	49.1141	23.6873
GGG	UCU	GGG-UCU	14.9402	41.0351	15.0041	23.6598
CUU	UCU	CUU-UCU	2.3066	29.0006	39.6467	23.6513
GCA	AUG	GCA-AUG	0.534187	5.42045	64.9931	23.6492
AAC	GAA	AAC-GAA	1.415	3.64	65.8038	23.6196
UUG	UCC	UUG-UCC	10.1778	55.1173	5.54472	23.6133
ACC	ACC	ACC-ACC	9.79926	19.5586	41.4633	23.6071
UGG	UGA	UGG-UGA	1.33876	5.36401	63.9963	23.5664
UGA	CGU	UGA-CGU	5.61901	31.0344	34.0374	23.5636
UUC	GAA	UUC-GAA	1.60204	7.19934	61.8755	23.559
UAC	GAC	UAC-GAC	7.35314	7.09868	56.1841	23.5453
GUG	AGA	GUG-AGA	0.275112	1.27929	69.0149	23.5231
UAG	ACA	UAG-ACA	0.879496	4.56079	65.1068	23.5157
ACA	ACG	ACA-ACG	0	17.114	53.4246	23.5129
GUA	GGC	GUA-GGC	5.14292	8.84299	56.5239	23.5033
CCU	AGC	CCU-AGC	8.40654	14.8315	47.2404	23.4928
AAC	AGA	AAC-AGA	1.31619	5.0742	64.038	23.4761
GGU	GAU	GGU-GAU	0.765725	14.7029	54.9588	23.4758
GCC	UGA	GCC-UGA	1.38335	12.4544	56.5639	23.4672
GUC	AUU	GUC-AUU	1.72032	10.7769	57.8579	23.4517
CGU	CAA	CGU-CAA	2.85398	11.8688	55.6279	23.4502
CAG	AGU	CAG-AGU	6.60857	8.912	54.826	23.4489
CGA	GCC	CGA-GCC	10.837	22.9361	36.5618	23.445
AUU	CUU	AUU-CUU	1.94947	42.6939	25.6796	23.441
UUC	AAG	UUC-AAG	9.92529	56.0722	4.25156	23.4163
GCA	UUA	GCA-UUA	0	6.18066	63.9679	23.3829
CGA	UGU	CGA-UGU	3.2561	12.3839	54.4305	23.3568
CAA	AAG	CAA-AAG	0	3.07503	66.9728	23.3493
GUC	CUU	GUC-CUU	1.81197	40.7733	27.4114	23.3322
UGA	UCC	UGA-UCC	12.1784	30.3818	27.3516	23.3039
AAC	CAU	AAC-CAU	0	3.12492	66.7652	23.2967
GUA	AGG	GUA-AGG	0.154061	1.44905	68.2813	23.2948
UAG	GAU	UAG-GAU	8.29863	15.2362	46.2548	23.2632
UAA	GCA	UAA-GCA	0	0.902077	68.8713	23.2578
CGA	GUU	CGA-GUU	12.5217	35.4446	21.6785	23.2149
GUC	AAA	GUC-AAA	3.43538	10.7721	55.3787	23.1954
CCC	CGA	CCC-CGA	2.73233	30.105	36.6836	23.1736
CUG	UCA	CUG-UCA	0.50227	1.81531	67.1487	23.1554
CAU	GCC	CAU-GCC	10.2534	25.845	33.3581	23.1522
CUU	GGG	CUU-GGG	0.37385	15.7982	53.2814	23.1511
CCG	UGA	CCG-UGA	0.952887	5.3916	63.0058	23.1168
UAG	AGA	UAG-AGA	0.0876113	2.73687	66.3979	23.0741
GCA	GAG	GCA-GAG	0	7.5747	61.6284	23.0677
CCC	GGU	CCC-GGU	5.69833	38.5683	24.9051	23.0572
AAG	UAA	AAG-UAA	2.59942	4.72491	61.83	23.0514
UUA	CUG	UUA-CUG	0.721838	41.4875	26.9165	23.042
CUG	CGC	CUG-CGC	7.84599	55.1216	6.14073	23.0361
CCG	CUU	CCG-CUU	14.2807	45.4344	9.38898	23.0347
CAC	AAU	CAC-AAU	1.259	2.09691	65.7251	23.027
GAC	UUU	GAC-UUU	5.79391	33.0951	30.183	23.024
GCA	UGC	GCA-UGC	8.53643	10.4646	50.0536	23.0182
CAU	CAU	CAU-CAU	0.603216	23.267	45.1708	23.0137
GUA	CAC	GUA-CAC	14.9282	20.8401	33.2521	23.0068
AGA	UGG	AGA-UGG	0.109073	4.94013	63.9353	22.9948
UCG	CUC	UCG-CUC	8.68914	58.7437	1.46512	22.966
UCC	UGA	UCC-UGA	1.71681	17.9109	49.2681	22.9653
AUA	UAU	AUA-UAU	7.93419	48.2877	12.6645	22.9621
UAG	CAC	UAG-CAC	13.3837	51.5344	3.91376	22.9439
CUG	GUA	CUG-GUA	3.34367	36.7507	28.6454	22.9133
UCA	AAC	UCA-AAC	5.92653	14.9576	47.8198	22.9013
GCC	UCG	GCC-UCG	15.3482	52.3425	0.927181	22.8726
GCC	UUU	GCC-UUU	3.75869	21.5645	43.2931	22.8721
GCA	AAG	GCA-AAG	0	0.49403	68.1206	22.8715
UGG	UGG	UGG-UGG	3.35305	16.5081	48.677	22.8461
AUC	GCA	AUC-GCA	0	4.08677	64.4509	22.8459
UGG	UCU	UGG-UCU	14.5197	46.0833	7.91721	22.8401
CGC	ACA	CGC-ACA	2.11247	27.0821	39.2912	22.8286
CCC	UAA	CCC-UAA	1.64569	5.82472	60.9921	22.8208
GCC	UAU	GCC-UAU	7.77531	28.5544	32.0629	22.7975
CAC	ACC	CAC-ACC	12.8374	18.0247	37.4947	22.7856
CCA	GAC	CCA-GAC	7.2781	12.4355	48.5616	22.7584
AGU	AUA	AGU-AUA	9.43522	40.9505	17.8601	22.7486
AAU	ACA	AAU-ACA	9.79659	45.2952	13.1358	22.7425
UGU	UAA	UGU-UAA	3.42662	17.38	47.4149	22.7405
CAA	CGG	CAA-CGG	0	3.99116	64.018	22.6697
AUU	GAU	AUU-GAU	2.58208	25.9249	39.4533	22.6534
UAA	CGU	UAA-CGU	4.62094	38.9783	24.3356	22.6449
ACC	GAA	ACC-GAA	0.820394	4.68956	62.4171	22.6423
CAU	CCU	CAU-CCU	3.10514	43.0214	21.7801	22.6355
UCG	UGC	UCG-UGC	8.79009	50.7537	8.32315	22.6223
UGU	GAA	UGU-GAA	3.11394	7.58431	57.1572	22.6185
GCG	UGU	GCG-UGU	8.20327	31.2949	28.3566	22.6183
AGU	CAG	AGU-CAG	0	7.61786	60.1809	22.5996
GAC	CUU	GAC-CUU	5.87814	38.7395	23.1618	22.5931
GAA	GCC	GAA-GCC	19.6921	22.4004	25.6399	22.5775
GUA	AGU	GUA-AGU	3.0763	13.8189	50.8242	22.5731
GCA	AGC	GCA-AGC	9.29207	5.59464	52.7492	22.5453
CCU	CGU	CCU-CGU	7.80374	47.8019	11.9951	22.5336
UGG	GAC	UGG-GAC	13.6792	38.558	15.2392	22.4921
CGU	GUA	CGU-GUA	7.56951	46.7867	13.0915	22.4825
UCA	AUA	UCA-AUA	0	13.7745	53.6255	22.4667
GCC	UCU	GCC-UCU	6.10744	46.3221	14.8908	22.4401
CUU	CUU	CUU-CUU	3.59394	49.2674	14.4588	22.44
CUA	UUA	CUA-UUA	0.382234	11.3128	55.5688	22.4213
CUA	GAC	CUA-GAC	8.5516	15.8542	42.8243	22.41
UAU	UAA	UAU-UAA	4.21531	25.2828	37.7298	22.4093
GCA	UAA	GCA-UAA	0.890498	2.1762	64.1501	22.4056
UCU	GUC	UCU-GUC	12.1738	40.6624	14.3796	22.4053
GGG	AGU	GGG-AGU	4.29277	2.81067	60.0601	22.3878
AAG	UUA	AAG-UUA	1.01031	25.8342	40.267	22.3705
GCC	GAG	GCC-GAG	14.5631	51.1162	1.27074	22.3167
GUC	CUC	GUC-CUC	5.2091	38.5134	23.146	22.2895
UGU	UUG	UGU-UUG	4.52249	47.6477	14.6159	22.262
UCC	CAA	UCC-CAA	1.65783	3.08959	62.0371	22.2615
AAC	CAG	AAC-CAG	3.70094	25.5169	37.5516	22.2565
UGA	UUG	UGA-UUG	0.329392	15.6614	50.7697	22.2535
ACG	CUU	ACG-CUU	6.41665	45.2879	14.9937	22.2327
AUA	GGA	AUA-GGA	0.243334	0.508791	65.9191	22.2237
GUC	CAA	GUC-CAA	4.90877	24.2611	37.4829	22.2176
CUC	GAA	CUC-GAA	3.45742	14.8704	48.3182	22.2154
GUG	CUA	GUG-CUA	1.33741	28.9432	36.3106	22.1971
GUA	UGG	GUA-UGG	0.314193	16.1331	50.0957	22.181
CCA	CCC	CCA-CCC	25.1476	32.026	9.36797	22.1805
UGG	AUA	UGG-AUA	0.853488	10.3995	55.2702	22.1744
AGU	GUU	AGU-GUU	2.36176	17.9569	46.1267	22.1485
GUC	CAU	GUC-CAU	5.5942	38.3684	22.4567	22.1398
GUG	GAU	GUG-GAU	14.3727	42.4241	9.56378	22.1202
CCC	UUU	CCC-UUU	1.54282	22.5152	42.2437	22.1006
GGU	CAG	GGU-CAG	1.1074	23.5203	41.6518	22.0932
CGA	GGA	CGA-GGA	0	2.13517	64.0333	22.0561
GCC	AAA	GCC-AAA	8.0071	4.1353	54.0241	22.0555
GAC	UCA	GAC-UCA	1.6829	26.365	38.1159	22.0546
AAC	CGG	AAC-CGG	3.0096	34.9388	28.0925	22.0136
CGG	GGA	CGG-GGA	0.243241	3.16737	62.6212	22.0106
CCC	UUA	CCC-UUA	1.56388	7.30252	57.1418	22.0027
AUC	AUA	AUC-AUA	1.90048	4.40323	59.6221	21.9753
CUU	CCU	CUU-CCU	1.97284	26.8722	37.0645	21.9698
GCU	AUA	GCU-AUA	4.81396	29.4137	31.6617	21.9631
UUU	UGC	UUU-UGC	4.18541	12.032	49.6014	21.9396
AUU	UGG	AUU-UGG	0.323953	39.6348	25.8347	21.9311
UUU	CAU	UUU-CAU	4.90293	38.1757	22.6601	21.9129
UCC	AAG	UCC-AAG	7.51336	55.6226	2.55683	21.8976
CUG	AUC	CUG-AUC	16.79	46.2607	2.63503	21.8952
AAG	AAU	AAG-AAU	2.30649	9.0663	54.3113	21.8947
AGA	AGA	AGA-AGA	0	2.28929	63.3781	21.8891
CGC	UAC	CGC-UAC	2.06068	2.81385	60.7241	21.8662
CGU	GCA	CGU-GCA	5.36613	46.2921	13.933	21.8637
AGA	UGA	AGA-UGA	0.46429	2.78144	62.3011	21.8489
GGC	AGG	GGC-AGG	11.2968	31.8021	22.4415	21.8468
GCC	CAC	GCC-CAC	1.71904	7.65664	56.0907	21.8221
CCA	UAA	CCA-UAA	0	2.63661	62.8251	21.8206
GUG	UUU	GUG-UUU	15.4323	43.8923	6.07373	21.7995
CAC	AAC	CAC-AAC	2.24691	4.00197	59.0956	21.7815
GCC	AUA	GCC-AUA	3.20562	10.2238	51.8342	21.7546
CAG	GUA	CAG-GUA	0.588618	12.1907	52.4821	21.7538
CAC	GGC	CAC-GGC	3.07647	7.56225	54.552	21.7302
AGA	GGU	AGA-GGU	4.69628	7.31477	53.1706	21.7272
UGG	AAU	UGG-AAU	8.20373	31.4781	25.48	21.7206
GCU	GUA	GCU-GUA	5.35723	49.8694	9.93361	21.7201
UAG	UGC	UAG-UGC	14.753	45.607	4.77371	21.7113
CAA	AGG	CAA-AGG	0	2.89484	62.207	21.7006
UGA	AGG	UGA-AGG	0.243107	5.00462	59.8527	21.7002
GGG	GAU	GGG-GAU	7.30554	9.97821	47.7454	21.6764
CAG	UGU	CAG-UGU	2.00717	3.66811	59.3493	21.6748
GUC	UCG	GUC-UCG	5.38746	58.0532	1.5728	21.6711
AUA	AGG	AUA-AGG	0	7.55523	57.4435	21.6663
ACA	GCA	ACA-GCA	0.291577	0.743954	63.8602	21.6319
UCA	AGA	UCA-AGA	0.214024	3.21358	61.4668	21.6315
ACG	CGA	ACG-CGA	0.391212	9.63123	54.8657	21.6294
CCA	AUC	CCA-AUC	22.1819	42.6777	0	21.6199
CCG	GUA	CCG-GUA	0.634711	11.2397	52.981	21.6185
CGU	AGG	CGU-AGG	0.541676	12.2597	51.9799	21.5938
AGG	AGC	AGG-AGC	11.6021	37.3451	15.7734	21.5735
UGC	CAA	UGC-CAA	0.491136	3.88842	60.21	21.5299
AAA	CCU	AAA-CCU	5.58625	51.5145	7.48035	21.527
CUU	UAU	CUU-UAU	4.19329	23.2108	37.1462	21.5168
UUA	CGG	UUA-CGG	0.330571	6.20933	57.9727	21.5042
CAG	CCC	CAG-CCC	12.6982	51.284	0.497081	21.4931
GCC	CGC	GCC-CGC	1.71835	9.15256	53.5276	21.4662
ACG	UAA	ACG-UAA	1.85074	11.1453	51.3507	21.4489
UGC	GAU	UGC-GAU	1.05762	1.20651	62.023	21.4291
GCC	UAG	GCC-UAG	6.45923	56.1114	1.71418	21.4283
UCU	CCA	UCU-CCA	6.94234	53.4765	3.79337	21.4041
UAC	GCC	UAC-GCC	6.74269	14.491	42.9614	21.3983
CAC	GUA	CAC-GUA	2.29227	23.3089	38.5794	21.3935
AAG	AGC	AAG-AGC	6.22966	16.4642	41.4826	21.3922
AAA	UGG	AAA-UGG	0.351602	4.55512	59.2243	21.377
CUG	GCA	CUG-GCA	0.348173	7.93223	55.8083	21.3629
UAC	CGA	UAC-CGA	1.39499	9.37715	53.2941	21.3554
UCU	UUG	UCU-UUG	0.360585	17.4325	46.2585	21.3505
AAC	CGA	AAC-CGA	1.57243	5.98531	56.4026	21.3201
ACC	GCG	ACC-GCG	5.83233	50.3519	7.76664	21.317
ACC	AUA	ACC-AUA	3.02139	6.24524	54.6446	21.3038
GAG	AUU	GAG-AUU	19.0373	29.4555	15.4182	21.3036
GAU	GUA	GAU-GUA	5.85182	48.5852	9.44955	21.2955
CCU	CCA	CCU-CCA	9.69569	45.1539	9.03097	21.2935
UUG	CCC	UUG-CCC	8.95302	53.7853	1.10067	21.2797
GCA	AAU	GCA-AAU	10.9085	25.5644	27.3635	21.2788
UGU	UGG	UGU-UGG	0.939307	14.3914	48.4983	21.2764
GUA	UUC	GUA-UUC	14.7849	45.9069	3.13064	21.2742
UGC	GAC	UGC-GAC	4.32986	2.65557	56.8185	21.268
GCU	AAA	GCU-AAA	8.53408	37.903	17.3638	21.267
GUC	CUG	GUC-CUG	9.92222	52.8717	0.991145	21.2617
UCG	AAA	UCG-AAA	0	8.20205	55.5586	21.2536
AGG	GGU	AGG-GGU	1.70343	3.88942	58.1631	21.252
UCG	CGA	UCG-CGA	0.473862	10.7651	52.5049	21.248
AAU	CCA	AAU-CCA	5.0609	57.7336	0.852938	21.2158
UCA	UUU	UCA-UUU	6.24098	39.4488	17.9109	21.2002
GGG	CCA	GGG-CCA	1.04301	8.97978	53.576	21.1996
CGC	GUG	CGC-GUG	11.6532	49.7251	2.21007	21.1961
GAA	CUC	GAA-CUC	8.3749	15.9246	39.1327	21.1441
UUA	CUA	UUA-CUA	0.306842	8.89629	54.2235	21.1422
GUA	CCG	GUA-CCG	0.203129	29.8206	33.2841	21.1026
CCG	CAA	CCG-CAA	0	0.859525	62.3518	21.0704
UAC	GUA	UAC-GUA	1.00848	9.91097	52.2677	21.0624
AAG	AUU	AAG-AUU	14.1003	43.5952	5.47646	21.0573
GAA	GUU	GAA-GUU	8.23442	38.0167	16.8135	21.0216
UAG	UAA	UAG-UAA	2.376	4.33251	56.3553	21.0213
GGC	GAU	GGC-GAU	0.835021	4.79384	57.4123	21.0137
UCC	GGC	UCC-GGC	1.57362	2.64729	58.7138	20.9782
UUC	AGG	UUC-AGG	3.13906	47.9742	11.8069	20.9734
CGU	GUC	CGU-GUC	11.2588	39.7655	11.8729	20.9657
GAA	GGC	GAA-GGC	2.59956	16.1907	44.0974	20.9625
AGG	UUA	AGG-UUA	0.810352	11.6934	50.3404	20.9481
AUC	CCG	AUC-CCG	3.83749	58.2333	0.690723	20.9205
GAC	CUG	GAC-CUG	11.6498	47.8809	3.17139	20.9007
GCC	GAA	GCC-GAA	3.88655	19.2913	39.3852	20.8544
CCA	AGU	CCA-AGU	3.38571	21.413	37.6088	20.8025
CUG	AAA	CUG-AAA	0.190649	6.17219	56.0354	20.7994
AUC	AUU	AUC-AUU	1.407	10.1354	50.8496	20.7973
CUA	UCA	CUA-UCA	1.13577	4.25322	56.8953	20.7614
GUA	GUC	GUA-GUC	13.6072	42.6587	6.01476	20.7602
CGU	UGA	CGU-UGA	3.15775	12.2273	46.869	20.7513
UAU	CUU	UAU-CUU	3.96773	34.8071	23.4708	20.7486
CCA	UCA	CCA-UCA	0.657763	7.14075	54.3951	20.7312
UAA	GAC	UAA-GAC	3.69696	6.88517	51.6055	20.7292
GAG	CGA	GAG-CGA	0.259365	2.03068	59.8742	20.7214
AUG	GGA	AUG-GGA	0.141736	1.42843	60.574	20.7147
GUU	ACA	GUU-ACA	3.01211	12.5513	46.5688	20.7107
CAU	UCU	CAU-UCU	6.8555	31.7139	23.5619	20.7104
AGA	AAC	AGA-AAC	3.49859	7.87311	50.7399	20.7039
UUC	CUU	UUC-CUU	2.08206	33.4042	26.6101	20.6988
CAC	UGG	CAC-UGG	3.05366	35.1396	23.8613	20.6848
GAG	GGG	GAG-GGG	1.38103	6.26099	54.3964	20.6795
GCC	UUG	GCC-UUG	4.16646	56.8605	0.973148	20.6667
AUU	CAU	AUU-CAU	5.32332	33.9678	22.7048	20.6653
CCU	AGA	CCU-AGA	4.98189	35.5919	21.3871	20.6536
GAG	GGA	GAG-GGA	0.0929953	2.09441	59.7628	20.6501
AUG	UCG	AUG-UCG	1.85645	52.6984	7.38877	20.6479
CCA	CUA	CCA-CUA	2.65487	3.95201	55.2098	20.6056
CCG	CGC	CCG-CGC	9.92958	49.6581	2.20883	20.5989
GCC	UGU	GCC-UGU	4.17286	36.6374	20.9841	20.5981
AUC	ACU	AUC-ACU	0.617281	21.0183	40.0655	20.567
UAC	GAU	UAC-GAU	0.739186	1.61525	59.3422	20.5655
CCA	AAG	CCA-AAG	1.08705	8.12369	52.459	20.5566
UCU	UCC	UCU-UCC	4.18834	25.4426	31.9414	20.5241
CGA	ACC	CGA-ACC	11.601	9.06991	40.8975	20.5228
ACU	UGC	ACU-UGC	8.12865	34.9566	18.4492	20.5115
GGA	GAC	GGA-GAC	1.94871	7.03371	52.5441	20.5088
CCG	GAA	CCG-GAA	0.216741	6.66893	54.6072	20.4976
GGG	GUA	GGG-GUA	0.295299	4.88033	56.2849	20.4869
AUA	AUG	AUA-AUG	0	11.8665	49.5922	20.4862
UUA	UAA	UUA-UAA	0.864522	3.8002	56.7667	20.4771
UGA	ACU	UGA-ACU	6.75657	36.9053	17.7151	20.459
CAA	UCU	CAA-UCU	11.5858	36.6547	13.1113	20.4506
GAA	UAG	GAA-UAG	0.103392	2.6454	58.5539	20.4342
AGC	CGG	AGC-CGG	13.5979	36.6688	11.0164	20.4277
UCU	UUC	UCU-UUC	8.43543	41.4148	11.3726	20.4076
GUU	UAC	GUU-UAC	4.63435	15.1421	41.4334	20.4033
AAC	CAA	AAC-CAA	1.02239	10.6467	49.5349	20.4013
ACU	AGU	ACU-AGU	4.71783	39.5417	16.9255	20.395
CAG	CUU	CAG-CUU	16.0595	43.2676	1.80932	20.3788
UUG	UGU	UUG-UGU	7.45021	21.1742	32.479	20.3678
ACU	AUA	ACU-AUA	5.11633	47.1326	8.78782	20.3456
CCC	CCA	CCC-CCA	1.83684	18.1981	40.9805	20.3385
AGG	CAU	AGG-CAU	5.32743	7.7181	47.9283	20.3246
GUG	CAA	GUG-CAA	0.241855	5.03168	55.6389	20.3042
GCG	AAC	GCG-AAC	17.5602	34.8052	8.47663	20.2807
UCC	AGG	UCC-AGG	6.3494	52.9494	1.47331	20.2574
GCG	UUA	GCG-UUA	1.0615	7.20066	52.4936	20.2519
AAA	CAG	AAA-CAG	0.287672	5.62574	54.8348	20.2494
GUC	GCG	GUC-GCG	5.1915	54.6713	0.82321	20.2287
UGA	GUC	UGA-GUC	6.33821	16.5022	37.8199	20.2201
AUU	UUG	AUU-UUG	1.85816	51.1025	7.67876	20.2131
ACU	CGU	ACU-CGU	3.82915	33.5606	23.2387	20.2095
UCA	GAA	UCA-GAA	0	0.934728	59.6761	20.2036
CUC	GUC	CUC-GUC	6.37827	40.0096	14.1826	20.1902
GAC	AAA	GAC-AAA	1.97492	3.90526	54.6634	20.1812
AAA	UUC	AAA-UUC	8.86979	33.6092	17.9707	20.1499
ACC	CCG	ACC-CCG	7.54833	52.0718	0.797241	20.1391
UAC	AGC	UAC-AGC	3.90259	10.505	45.9429	20.1168
UCA	UAC	UCA-UAC	5.97855	9.13242	45.2322	20.1144
CGU	CUA	CGU-CUA	5.89823	49.4065	4.9993	20.1014
CGA	CUU	CGA-CUU	8.6766	49.3618	2.23735	20.0919
CUG	GAA	CUG-GAA	0.300447	6.13282	53.7757	20.0697
CGG	GAU	CGG-GAU	7.09566	27.7998	25.2956	20.0637
CGC	AUG	CGC-AUG	12.2336	44.6959	3.24959	20.0597
CCU	CAU	CCU-CAU	0.36719	11.2767	48.5216	20.0552
CAA	AUU	CAA-AUU	7.79036	30.3106	22.0118	20.0376
GGU	UCA	GGU-UCA	3.95822	46.4142	9.70249	20.025
AUA	ACA	AUA-ACA	0	0.988027	58.9378	19.9753
GUU	UAA	GUU-UAA	3.88987	28.8573	27.0738	19.9403
CCA	GGA	CCA-GGA	0.436012	2.77655	56.5428	19.9185
UAA	CAU	UAA-CAU	4.77521	27.2555	27.724	19.9182
CAA	UCC	CAA-UCC	24.3163	26.1276	9.27821	19.9074
GUG	CCA	GUG-CCA	0.0962095	5.38931	54.2354	19.907
UGG	AGG	UGG-AGG	1.24806	9.18193	49.254	19.8947
AUC	CCU	AUC-CCU	0.680973	25.1952	33.8025	19.8929
AGU	CGG	AGU-CGG	0.565006	7.99682	51.0961	19.886
UGC	UUG	UGC-UUG	8.11828	50.3358	1.11239	19.8555
CCG	AGC	CCG-AGC	6.15193	38.4812	14.9181	19.8504
CAG	GUC	CAG-GUC	13.8514	39.8113	5.87538	19.846
UUA	UAG	UUA-UAG	0.178486	18.3487	40.9498	19.8256
GCG	CAU	GCG-CAU	8.62761	36.815	14.0044	19.8157
GCG	UGC	GCG-UGC	7.013	46.679	5.74656	19.8128
CGG	UGC	CGG-UGC	11.0312	30.1626	18.2364	19.8101
CCC	AUC	CCC-AUC	21.1764	38.2306	0	19.8023
ACG	GAC	ACG-GAC	7.21822	43.5617	8.61285	19.7976
AAA	CCC	AAA-CCC	10.7947	44.0833	4.50769	19.7952
GAA	AAG	GAA-AAG	0	1.04772	58.311	19.7862
CCA	UGC	CCA-UGC	3.22519	2.16151	53.9326	19.7731
ACA	CAC	ACA-CAC	3.40741	2.08624	53.8047	19.7661
UAA	CAG	UAA-CAG	0	1.59551	57.6302	19.7419
GCC	GUA	GCC-GUA	1.32643	7.43033	50.4629	19.7399
GAA	AUU	GAA-AUU	4.71785	28.0798	26.41	19.7359
ACC	UAG	ACC-UAG	5.20994	52.0078	1.93896	19.7189
GCU	CCG	GCU-CCG	3.04798	37.2759	18.7906	19.7048
CGG	GGG	CGG-GGG	2.41672	5.47005	51.1514	19.6794
GCA	GCA	GCA-GCA	0	4.38097	54.5337	19.6382
GUG	GUU	GUG-GUU	12.9915	40.0031	5.90284	19.6325
UAC	GCA	UAC-GCA	7.27759	4.994	46.5785	19.6167
GAG	GUU	GAG-GUU	12.1585	39.9422	6.68829	19.5963
GAG	ACU	GAG-ACU	16.4516	10.3583	31.9664	19.5921
GCU	CUC	GCU-CUC	9.96792	37.2116	11.4632	19.5476
AAC	AAU	AAC-AAU	0	2.4251	56.1678	19.531
UAU	UUA	UAU-UUA	3.97544	43.284	11.3055	19.5217
GAA	GAC	GAA-GAC	7.14274	6.96321	44.4417	19.5159
CAA	ACA	CAA-ACA	0	1.30306	57.2434	19.5155
AGC	UCG	AGC-UCG	7.88344	49.1583	1.45234	19.498
CAU	UCA	CAU-UCA	7.32274	39.3915	11.7412	19.4851
GUU	GGC	GUU-GGC	3.86011	12.0136	42.5643	19.4793
AUG	UAA	AUG-UAA	0.0967883	14.7332	43.5879	19.4726
CUG	UUA	CUG-UUA	1.3383	7.24308	49.8189	19.4668
GUC	UUG	GUC-UUG	6.89406	50.6348	0.855614	19.4615
CCA	CGC	CCA-CGC	8.43401	22.6222	27.2338	19.43
UGC	UUU	UGC-UUU	7.05007	37.7913	13.4418	19.4277
AGG	UCC	AGG-UCC	10.9281	43.805	3.50307	19.412
GGA	UAG	GGA-UAG	0	1.04537	57.1811	19.4088
UCU	UGA	UCU-UGA	3.80771	41.4553	12.9373	19.4001
GAC	UAA	GAC-UAA	12.1635	46.0348	0	19.3994
UAU	UGG	UAU-UGG	1.12002	20.4224	36.6449	19.3958
AAA	CAA	AAA-CAA	0	0.411261	57.7394	19.3835
GCA	CUA	GCA-CUA	0.476399	7.3361	50.319	19.3772
CCG	UUU	CCG-UUU	4.7158	31.5806	21.7458	19.3474
ACC	UGG	ACC-UGG	4.67574	52.2171	1.06787	19.3202
UGC	GUC	UGC-GUC	18.4201	39.3468	0	19.2556
UAA	GAA	UAA-GAA	0	0.683988	57.0399	19.2413
CGA	AGG	CGA-AGG	0	0.305162	57.4004	19.2352
CGG	AUA	CGG-AUA	1.1219	1.79538	54.7718	19.2297
UAG	UAG	UAG-UAG	1.93475	19.3666	36.3695	19.2236
UCC	GAC	UCC-GAC	2.88509	2.33033	52.4437	19.2197
GGC	AUU	GGC-AUU	7.25012	7.12807	43.2784	19.2189
UGG	AGA	UGG-AGA	0.302999	3.21195	54.0505	19.1885
GUC	GUA	GUC-GUA	1.34694	12.427	43.7411	19.1717
UGC	UAU	UGC-UAU	0	3.39639	54.0761	19.1575
UGC	GCA	UGC-GCA	2.29089	25.3449	29.809	19.1483
CAA	GGG	CAA-GGG	0.0889259	1.62397	55.7204	19.1444
GCA	UUC	GCA-UUC	21.6592	32.1612	3.58236	19.1342
CCA	UUA	CCA-UUA	0	4.39499	52.9976	19.1309
GUC	UCU	GUC-UCU	2.77861	30.8684	23.7428	19.1299
CCU	GCG	CCU-GCG	3.24466	39.7108	14.4087	19.1214
GGC	CCG	GGC-CCG	11.7991	41.5751	3.96386	19.1127
UUG	CCU	UUG-CCU	10.1226	37.5939	9.59742	19.1047
UUC	AAC	UUC-AAC	3.1187	10.0887	44.0683	19.0919
UUA	GGC	UUA-GGC	1.37826	2.11324	53.749	19.0802
CGU	CGA	CGU-CGA	6.00437	19.4802	31.7053	19.0633
CAC	AAG	CAC-AAG	10.7538	20.9976	25.4311	19.0608
UAA	GCG	UAA-GCG	0.208618	13.4977	43.4676	19.058
GAA	CGG	GAA-CGG	0.138666	1.83813	55.1954	19.0574
UGA	AGA	UGA-AGA	0	3.26895	53.8784	19.0491
CUA	AGU	CUA-AGU	3.6728	15.6125	37.7982	19.0278
CUC	AAU	CUC-AAU	3.82717	20.3822	32.8423	19.0172
UCG	ACG	UCG-ACG	2.97304	46.2847	7.79077	19.0162
UCG	GAC	UCG-GAC	13.5407	34.5459	8.89588	18.9942
AAG	GCC	AAG-GCC	15.512	34.5035	6.93155	18.9824
CGA	UAC	CGA-UAC	1.6801	1.70043	53.5633	18.9813
AGG	CGA	AGG-CGA	0.308659	1.72996	54.75	18.9296
GGC	UUU	GGC-UUU	7.96997	39.5951	9.20746	18.9242
AGG	CUU	AGG-CUU	11.2394	43.4808	2.03142	18.9172
AUU	GGU	AUU-GGU	1.93592	18.7631	35.871	18.8567
UUU	UCC	UUU-UCC	2.28686	29.3577	24.901	18.8485
AUA	CGC	AUA-CGC	1.9799	4.06774	50.4819	18.8432
CGG	ACU	CGG-ACU	12.1978	32.6739	11.6538	18.8418
AUA	GUG	AUA-GUG	0.288746	10.7743	45.3981	18.8204
GGU	AGC	GGU-AGC	1.445	3.03472	51.9522	18.8107
GGA	CGG	GGA-CGG	0.0653789	2.36589	53.9644	18.7985
GCC	AGA	GCC-AGA	2.32174	8.9144	45.1039	18.78
GGC	UGC	GGC-UGC	3.57719	14.1278	38.5065	18.7372
AUA	GCC	AUA-GCC	12.6625	11.9422	31.5328	18.7125
AGA	GAC	AGA-GAC	0.630126	1.34823	54.1419	18.7067
GCC	UGC	GCC-UGC	1.32183	7.34445	47.4052	18.6905
GUU	CAA	GUU-CAA	5.31126	29.764	20.9928	18.6893
ACC	CCA	ACC-CCA	1.88698	6.38884	47.7134	18.6631
GGG	UUC	GGG-UUC	10.0727	42.6609	3.23591	18.6565
ACC	GUA	ACC-GUA	0.34224	5.23503	50.3554	18.6442
UAG	UUC	UAG-UUC	10.6475	41.6717	3.54149	18.6202
UAA	AGG	UAA-AGG	0.100145	2.89309	52.865	18.6194
GAA	GGG	GAA-GGG	0	1.96535	53.885	18.6168
UCA	UGA	UCA-UGA	0	1.67188	54.1471	18.6063
GAA	UCA	GAA-UCA	0.56223	0.529447	54.7161	18.6026
GAA	GAG	GAA-GAG	0.29041	1.76051	53.7543	18.6017
UUA	UGC	UUA-UGC	4.24238	6.08739	45.4598	18.5965
GCG	GGA	GCG-GGA	0.0343717	11.9538	43.797	18.5951
CAA	UAA	CAA-UAA	0	0.221269	55.5624	18.5946
UUU	GGA	UUU-GGA	0.813065	8.37608	46.587	18.592
UUA	UGU	UUA-UGU	2.38471	20.5101	32.7903	18.5617
CCC	GGC	CCC-GGC	1.53417	7.1593	46.6945	18.4627
ACC	GCA	ACC-GCA	0	1.83363	53.4659	18.4332
CAG	CGC	CAG-CGC	8.4497	45.8909	0.93934	18.4266
CAG	AUC	CAG-AUC	12.4599	36.0671	6.71408	18.4137
UAG	GUA	UAG-GUA	0.0715494	3.42327	51.731	18.4086
CAA	AGA	CAA-AGA	0	2.54827	52.6268	18.3917
ACC	CUA	ACC-CUA	1.52559	14.391	39.2303	18.3823
GCA	GAA	GCA-GAA	0.890154	5.92788	48.3191	18.379
GCU	UGA	GCU-UGA	3.15477	41.2985	10.6472	18.3668
GUA	UUU	GUA-UUU	6.87183	43.1172	5.07646	18.3552
AUG	AAC	AUG-AAC	9.16956	43.1746	2.70487	18.3497
CGA	AUG	CGA-AUG	0.270595	2.03671	52.7329	18.3467
CUC	ACA	CUC-ACA	1.29016	15.355	38.3879	18.3444
ACA	AAG	ACA-AAG	0.556461	5.454	48.9727	18.3277
CUG	AAC	CUG-AAC	14.4107	37.4895	3.05723	18.3192
UAG	GGC	UAG-GGC	11.3083	28.9763	14.6427	18.3091
GAU	AUA	GAU-AUA	5.96324	33.1372	15.7953	18.2986
GGU	GCA	GGU-GCA	5.28319	40.6554	8.9253	18.288
GUU	UUA	GUU-UUA	4.11932	46.2007	4.54196	18.2873
UCG	UCA	UCG-UCA	0.525426	5.27345	49.0259	18.2749
CCA	UUG	CCA-UUG	1.2575	6.06025	47.4822	18.2666
UCA	UGU	UCA-UGU	4.08675	32.7926	17.8708	18.2501
GGU	GGC	GGU-GGC	2.15683	9.23901	43.2731	18.223
UCA	CUA	UCA-CUA	0	2.78765	51.8168	18.2015
CAA	UGA	CAA-UGA	0	1.08202	53.5182	18.2001
CAU	CAG	CAU-CAG	0.685749	13.5419	40.343	18.1902
UGG	CGA	UGG-CGA	0.3137	0.90021	53.3118	18.1752
GGC	UCU	GGC-UCU	4.20557	43.4408	6.86383	18.1701
AAA	AAG	AAA-AAG	0	4.17146	50.3381	18.1699
GGU	GGG	GGU-GGG	1.10885	9.26532	44.1335	18.1692
AAA	CCG	AAA-CCG	0	29.5098	24.8679	18.1259
CUC	GAU	CUC-GAU	5.18732	29.8406	19.3096	18.1125
UCU	GGA	UCU-GGA	1.62719	19.8717	32.8037	18.1009
AUC	UGG	AUC-UGG	2.61821	48.3096	3.33399	18.0873
GAG	GUC	GAG-GUC	11.6148	40.1892	2.3998	18.0679
CCC	UCG	CCC-UCG	7.10323	46.0118	1.05823	18.0578
GCC	CGG	GCC-CGG	6.67876	45.544	1.92573	18.0495
ACA	CCG	ACA-CCG	0.510405	29.1923	24.4427	18.0485
GAG	GUA	GAG-GUA	0.266547	12.6465	41.2288	18.0473
CUC	UUA	CUC-UUA	3.11636	11.7548	39.2152	18.0288
CUU	GCG	CUU-GCG	1.88925	39.0555	13.1341	18.0263
CCU	GUG	CCU-GUG	1.11753	41.782	11.1665	18.022
CCG	AAC	CCG-AAC	15.4315	28.9172	9.62021	17.9896
CCU	UGU	CCU-UGU	1.70457	16.0174	36.2155	17.9791
CGG	GUA	CGG-GUA	0.331735	5.7195	47.8009	17.9507
GUA	GUU	GUA-GUU	8.54389	35.5135	9.79244	17.9499
CCU	GGC	CCU-GGC	8.02188	15.8914	29.9103	17.9412
AGC	AUG	AGC-AUG	11.9393	41.0623	0.717799	17.9065
GGA	UGA	GGA-UGA	0.107522	0.968361	52.6102	17.8954
CAU	UGC	CAU-UGC	1.02928	1.50738	51.139	17.8919
CAU	UUU	CAU-UUU	4.10563	22.0899	27.4208	17.8721
AAU	GAG	AAU-GAG	0.0483869	6.51781	46.8926	17.8196
GUG	ACC	GUG-ACC	9.9373	28.1232	15.383	17.8145
GGC	AAU	GGC-AAU	0.950572	1.72643	50.7602	17.8124
GGG	GCU	GGG-GCU	11.7968	36.4523	5.18195	17.8104
AUC	UAG	AUC-UAG	7.65087	44.6102	1.13788	17.7996
UUU	AUG	UUU-AUG	1.40343	46.5458	5.4117	17.787
GGA	CGA	GGA-CGA	0.260167	1.04764	52.0506	17.7861
GAA	ACU	GAA-ACU	5.32674	22.9142	25.1172	17.786
CCG	GCG	CCG-GCG	3.6366	42.406	7.31132	17.7846
AUC	GUA	AUC-GUA	0.131418	2.28514	50.911	17.7759
UGC	UCA	UGC-UCA	2.07106	30.7027	20.3684	17.7141
UAC	UAC	UAC-UAC	2.24674	23.9513	26.8931	17.6971
CUC	AAC	CUC-AAC	2.23206	4.35467	46.5033	17.6967
UCA	CCU	UCA-CCU	6.49595	41.0939	5.34802	17.6459
UUA	AAG	UUA-AAG	0.0682217	19.7505	33.1072	17.642
GCC	UUC	GCC-UUC	13.0945	17.43	22.3996	17.6414
UUA	UUC	UUA-UUC	7.30385	45.5544	0	17.6194
GCC	ACA	GCC-ACA	1.83084	6.81762	44.1501	17.5995
UCU	CGU	UCU-CGU	3.50039	28.0663	21.2093	17.592
GGU	AGG	GGU-AGG	0.455095	5.66589	46.6176	17.5795
CCA	UCG	CCA-UCG	1.12957	18.7344	32.8702	17.5781
AUU	AAU	AUU-AAU	3.62212	29.9628	19.0775	17.5542
CAG	CAC	CAG-CAC	14.9158	36.46	1.1476	17.5078
AUC	ACG	AUC-ACG	3.44989	46.4503	2.54825	17.4828
UGA	UUA	UGA-UUA	1.08036	1.87562	49.492	17.4826
CAU	ACG	CAU-ACG	3.41431	15.4595	33.5615	17.4784
AGG	UGA	AGG-UGA	0.212119	3.19154	49.0231	17.4756
ACC	UGC	ACC-UGC	3.00433	14.9422	34.4784	17.475
CUG	AAU	CUG-AAU	9.58748	25.0017	17.7762	17.4551
GUG	AAU	GUG-AAU	12.4233	23.0404	16.8878	17.4505
UUG	GAA	UUG-GAA	0.121749	3.16808	49.0172	17.4357
CAG	GGA	CAG-GGA	0	2.08392	50.2164	17.4335
[truncated: 1,853 more rows]

## Sheet: Table S5
Supplementary Table S5. Scores of the YCR motifs
5'-arm (from 5' to 3')	3'-arm (from 3' to 5')	Motif	Normalized DC20 accuracy score	Normalized DC21 accuracy score	Normalized DC22 accuracy score	Motif score
ACG	CGC	ACG-CGC	7.77234	84.8587	100	64.2103
ACA	CGU	ACA-CGU	25.681	97.4536		61.5673
CCG	CGC	CCG-CGC	5.18414	82.224	93.7849	60.3977
ACG	UGC	ACG-UGC	0.649394	72.1859	94.9839	55.9397
CCA	CGU	CCA-CGU	12.7284	98.5035		55.616
ACA	UGU	ACA-UGU	10.6829	100		55.3415
GCA	CGU	GCA-CGU	15.0381	95.6083		55.3232
UCG	UGC	UCG-UGC	0.328712	68.233	94.6269	54.3962
CCU	CGA	CCU-CGA	16.9247	86.5386		51.7317
UCA	UGU	UCA-UGU	4.44162	97.5636		51.0026
UCA	AGU	UCA-AGU	7.61161	90.69		49.1508
CGA	CCU	CGA-CCU	4.33724	93.4932		48.9152
GCG	CGC	GCG-CGC	0	64.2092	82.1313	48.7801
GGA	CGU	GGA-CGU	0.879179	93.8122		47.3457
ACU	CGA	ACU-CGA	3.88048	89.3251		46.6028
CCA	AGU	CCA-AGU	5.84509	87.2447		46.5449
CCA	UGU	CCA-UGU	2.08784	89.6625		45.8752
AGG	UCC	AGG-UCC	5.25252	41.8136	89.5918	45.5527
AGA	UCU	AGA-UCU	2.28381	87.6349		44.9594
UCA	CGU	UCA-CGU	4.82575	85.0661		44.9459
CCG	AGC	CCG-AGC	0	37.2984	97.0227	44.7737
CCA	GGU	CCA-GGU	3.33637	86.0333		44.6848
ACU	UGG	ACU-UGG	2.87078	85.967		44.4189
GCA	UGU	GCA-UGU	6.38396	80.8545		43.6192
UCG	AGC	UCG-AGC	1.16434	49.2425	79.7034	43.3701
ACU	UGA	ACU-UGA	3.38973	83.0293		43.2095
UGA	UGU	UGA-UGU	0	86.0412		43.0206
CCG	UGC	CCG-UGC	0.914293	38.1101	88.5547	42.5264
UCG	CGC	UCG-CGC	0.700021	33.5309	92.7548	42.3286
GCG	UGC	GCG-UGC	3.84362	33.0678	90.0006	42.304
GGA	CCU	GGA-CCU	2.56277	81.8876		42.2252
GCU	CGA	GCU-CGA	6.9105	76.8638		41.8871
UGA	UCU	UGA-UCU	1.72635	81.053		41.3897
UGG	UCC	UGG-UCC	0.644357	34.1946	89.1582	41.3324
AGA	UGU	AGA-UGU	0.119267	81.995		41.0571
AGA	CCU	AGA-CCU	2.26733	77.4223		39.8448
UGA	UUU	UGA-UUU	0	79.2578		39.6289
CCC	CGG	CCC-CGG	5.56812	71.977		38.7726
GCU	CGG	GCU-CGG	0.542977	75.8649		38.2039
UGA	ACU	UGA-ACU	2.45474	73.3667		37.9107
UGG	ACC	UGG-ACC	2.72989	21.0748	88.8007	37.5351
UGU	UAG	UGU-UAG	0	74.3601		37.1801
UCU	UGA	UCU-UGA	0	73.9746		36.9873
UGG	UGU	UGG-UGU	0	73.6574		36.8287
CGG	ACC	CGG-ACC	1.71215	7.09016	98.8409	35.8811
UGA	CCU	UGA-CCU	0.465463	70.1403		35.3029
CGG	CCC	CGG-CCC	17.3527	49.3545	39.1634	35.2902
CCU	CGG	CCU-CGG	0	70.2454		35.1227
UCU	AGA	UCU-AGA	1.45503	68.6011		35.0281
UGG	UUC	UGG-UUC	0.344601	22.052	80.1644	34.187
UCU	AGG	UCU-AGG	3.24691	64.5132		33.8801
ACC	CGG	ACC-CGG	6.66542	61.0245		33.845
CGG	UCC	CGG-UCC	1.46874	12.1558	87.4091	33.6779
UGG	AUC	UGG-AUC	0.158845	1.27333	96.1698	32.534
GUG	UGC	GUG-UGC	0	1.72685	95.2432	32.3234
UUG	UGC	UUG-UGC	0	7.17138	89.3755	32.1823
GUA	CCU	GUA-CCU	1.43999	61.9772		31.7086
CCG	GGC	CCG-GGC	1.94933	38.6043	54.4136	31.6557
GGG	ACC	GGG-ACC	0	5.3424	89.1966	31.513
ACU	CGG	ACU-CGG	0	62.6829		31.3414
UGG	GCC	UGG-GCC	0	2.37083	90.2582	30.8763
GCG	AGC	GCG-AGC	0	1.26092	91.2616	30.8408
AGG	ACC	AGG-ACC	0	0.957114	91.2082	30.7218
AUG	UGC	AUG-UGC	0	3.3731	88.5298	30.6343
CGA	UCU	CGA-UCU	0	61.2079		30.6039
UCU	UGG	UCU-UGG	1.728	59.3609		30.5445
CGG	AUC	CGG-AUC	0	1.68483	89.5807	30.4218
ACG	AGC	ACG-AGC	0	1.7412	88.9535	30.2316
AGG	UUC	AGG-UUC	0	3.64177	86.4653	30.0357
CAG	AUC	CAG-AUC	0	0.798949	89.2816	30.0268
ACG	CGU	ACG-CGU	2.55069	56.7713		29.661
GUA	CGU	GUA-CGU	1.96191	56.5674		29.2647
AUG	CGC	AUG-CGC	0	0.85937	86.85	29.2364
GCC	CGG	GCC-CGG	5.9786	51.8604		28.9195
GGG	UCC	GGG-UCC	0	4.28887	82.4678	28.9189
ACC	UGG	ACC-UGG	5.58758	52.0173		28.8024
GGU	CGA	GGU-CGA	0	57.5426		28.7713
UGG	GUC	UGG-GUC	0	0.25697	84.3203	28.1924
AUA	UGU	AUA-UGU	0.517202	55.751		28.1341
CCU	AGA	CCU-AGA	0	56.2554		28.1277
UGA	AGU	UGA-AGU	0.736026	55.3541		28.045
ACG	GGC	ACG-GGC	0	1.49294	82.5386	28.0105
GAG	AUC	GAG-AUC	0	0.750781	82.7712	27.8407
GGG	UUC	GGG-UUC	0	0.388614	83.0657	27.8181
GCG	GGC	GCG-GGC	0	1.46344	81.8739	27.7791
UAA	UUU	UAA-UUU	0.654354	54.6215		27.6379
GGU	CGG	GGU-CGG	0.149112	55.0307		27.5899
AGG	GCC	AGG-GCC	0	0.79567	80.4575	27.0844
GGG	AUC	GGG-AUC	0	0.739852	80.494	27.078
AGG	CCC	AGG-CCC	5.47707	19.3404	55.9235	26.9136
CUG	AGC	CUG-AGC	0	0.754965	79.673	26.8093
GCU	UGA	GCU-UGA	3.43554	49.9459		26.6907
GGG	GCC	GGG-GCC	0	0.425005	79.2846	26.5699
GGG	CUC	GGG-CUC	0	3.47013	75.8213	26.4305
AUU	UGA	AUU-UGA	0.852913	50.9782		25.9156
UCC	UGG	UCC-UGG	1.3654	50.233		25.7992
CGU	CCA	CGU-CCA	0	51.2086		25.6043
UCG	GGC	UCG-GGC	0.317289	8.44398	67.5967	25.4527
AGG	AUC	AGG-AUC	0	0.751705	75.5201	25.4239
UGU	UGA	UGU-UGA	0.299465	49.9876		25.1435
CUG	CAC	CUG-CAC	0	25.9	49.3573	25.0857
CAA	CUU	CAA-CUU	0	49.6735		24.8368
AAG	AUC	AAG-AUC	0	0.0399243	73.838	24.626
UAG	UUC	UAG-UUC	0	9.34248	64.4018	24.5814
AGU	UCA	AGU-UCA	0	49.1359		24.5679
UUA	UGU	UUA-UGU	0.104776	48.6822		24.3935
AUA	UCU	AUA-UCU	0.476458	48.1885		24.3325
CCU	GGA	CCU-GGA	0	48.2812		24.1406
CUG	CGC	CUG-CGC	0	4.35626	67.9217	24.0926
UCA	GGU	UCA-GGU	0.697151	47.243		23.9701
GGG	CCC	GGG-CCC	0	30.3812	41.4663	23.9492
UAA	UGU	UAA-UGU	1.67331	46.1612		23.9173
UUG	UAC	UUG-UAC	0	14.608	56.8766	23.8282
GUG	CGC	GUG-CGC	0	3.32475	67.5483	23.6243
AGU	UCG	AGU-UCG	0	46.868		23.434
AAG	CUC	AAG-CUC	0	4.74638	65.5313	23.4259
UUG	CGC	UUG-CGC	0	0.568113	69.0133	23.1938
AAA	UUU	AAA-UUU	0	46.2722		23.1361
CCU	UGA	CCU-UGA	0	46.1008		23.0504
ACG	UGU	ACG-UGU	0.836493	45.1509		22.9937
UCC	AGG	UCC-AGG	5.38559	40.2336		22.8096
UAG	AUC	UAG-AUC	0	3.38038	65.0231	22.8012
GCA	CUU	GCA-CUU	0	45.4521		22.726
CCG	CGU	CCG-CGU	0	45.3051		22.6526
GGC	CGG	GGC-CGG	0.46786	44.3324		22.4002
AUG	UAC	AUG-UAC	0	13.7572	52.69	22.1491
CUG	AAC	CUG-AAC	0	1.3415	65.01	22.1172
AUG	CAC	AUG-CAC	0	10.2164	55.7941	22.0035
CCA	CUU	CCA-CUU	0	43.8033		21.9017
AUC	UGG	AUC-UGG	0.407174	43.3181		21.8627
UUA	UUU	UUA-UUU	0	42.0678		21.0339
AUU	UAG	AUU-UAG	1.38132	40.6681		21.0247
AGG	GUC	AGG-GUC	0	0.519256	62.0958	20.8717
GUC	CGG	GUC-CGG	0.501699	41.1866		20.8442
UCU	CGA	UCU-CGA	0	41.5683		20.7842
GUU	CGA	GUU-CGA	0	41.2156		20.6078
CGA	ACU	CGA-ACU	0.736892	40.4308		20.5839
CGU	CCG	CGU-CCG	0	41.1098		20.5549
UUG	AGC	UUG-AGC	0	0.938483	60.6584	20.5323
AUG	AGC	AUG-AGC	0	0.161239	61.3183	20.4932
CAA	UUU	CAA-UUU	0	40.9594		20.4797
CUG	UGC	CUG-UGC	0	0.39272	60.7702	20.3876
AAA	CUU	AAA-CUU	0.906387	39.8037		20.3551
CGA	CGU	CGA-CGU	0	40.035		20.0175
CUA	CGU	CUA-CGU	0	40.0325		20.0162
CGG	UUC	CGG-UUC	0	2.2173	57.7486	19.9886
AGA	UUU	AGA-UUU	0	39.9644		19.9822
CUC	CAG	CUC-CAG	1.01455	38.6184		19.8165
CUA	CCU	CUA-CCU	0	39.6223		19.8112
UUG	AAC	UUG-AAC	0	3.97012	54.8193	19.5965
UAC	UGG	UAC-UGG	2.67107	36.4148		19.5429
UGU	UUA	UGU-UUA	0	37.8685		18.9342
UUG	GGC	UUG-GGC	0	0.167118	56.5978	18.9216
GUU	CAG	GUU-CAG	0	36.8379		18.419
GCG	CGU	GCG-CGU	0	36.8243		18.4121
CAG	CUC	CAG-CUC	0	11.1792	43.9725	18.3839
UAU	UGA	UAU-UGA	1.51044	35.0794		18.2949
ACA	UUU	ACA-UUU	0.558223	36.0073		18.2828
CCU	GGG	CCU-GGG	0	36.5597		18.2799
UAA	UCU	UAA-UCU	0	36.3688		18.1844
GAA	CUU	GAA-CUU	0	35.9927		17.9963
UUG	CAC	UUG-CAC	0	5.06719	48.4804	17.8492
CUG	UAC	CUG-UAC	0	7.36106	45.8878	17.7496
AUG	AAC	AUG-AAC	0	0.0805785	53.1273	17.736
GUG	GGC	GUG-GGC	0	0.0512165	53.0331	17.6948
UGG	CCC	UGG-CCC	0	14.5339	38.3241	17.6193
GUG	AAC	GUG-AAC	0	0.233525	52.3811	17.5382
AAG	UUC	AAG-UUC	0.641799	5.33307	46.2197	17.3982
AGU	UGA	AGU-UGA	0	34.7427		17.3714
CGG	GUC	CGG-GUC	0	0.142827	51.8076	17.3168
CGU	CGA	CGU-CGA	2.65434	31.9314		17.2929
CUA	CAU	CUA-CAU	0	34.482		17.241
CGA	GCU	CGA-GCU	0	34.0871		17.0435
CAG	UUC	CAG-UUC	0	4.39801	46.6883	17.0288
GGU	CCG	GGU-CCG	1.24972	32.5757		16.9127
UAG	UGU	UAG-UGU	0	33.6597		16.8298
GGA	UCU	GGA-UCU	0.572431	32.9829		16.7777
CGC	CCG	CGC-CCG	0	33.44		16.72
GUA	UGU	GUA-UGU	0.63341	32.4793		16.5563
AUG	GGC	AUG-GGC	0	0.0513703	49.0371	16.3628
CCU	AGG	CCU-AGG	0	32.6214		16.3107
GUU	CGG	GUU-CGG	0	32.6033		16.3016
AGA	CGU	AGA-CGU	0.887266	31.7141		16.3007
GUG	UAC	GUG-UAC	0	1.63769	47.0047	16.2141
GGA	CUU	GGA-CUU	0	32.2942		16.1471
UUC	UAG	UUC-UAG	0.780215	31.377		16.0786
UAA	AUU	UAA-AUU	0.831089	31.1173		15.9742
UGU	ACA	UGU-ACA	1.46749	30.0964		15.7819
AAG	GUC	AAG-GUC	0	0.29236	46.9731	15.7552
GGG	GUC	GGG-GUC	0	0.0249326	47.162	15.729
UGU	UCA	UGU-UCA	1.74179	29.491		15.6164
GCU	CUG	GCU-CUG	2.43546	28.6799		15.5577
AGG	CUC	AGG-CUC	0	0.941543	45.5844	15.5086
CGA	CUU	CGA-CUU	0	30.5306		15.2653
UAG	GUC	UAG-GUC	0	0.191447	45.5709	15.2541
UCG	UGU	UCG-UGU	0	30.4934		15.2467
UCC	CGG	UCC-CGG	2.73927	27.599		15.1691
GGA	UGU	GGA-UGU	0.029505	30.1543		15.0919
CUA	UAU	CUA-UAU	0	29.8767		14.9383
GGA	ACU	GGA-ACU	0.884405	28.9647		14.9246
GGU	CCA	GGU-CCA	0	29.3205		14.6602
UGA	UAU	UGA-UAU	0	29.1803		14.5901
UUU	AGA	UUU-AGA	0.259015	28.8926		14.5758
CGG	GCC	CGG-GCC	0	3.79066	39.7434	14.5114
ACU	UUG	ACU-UUG	0	28.558		14.279
GUG	AGC	GUG-AGC	0	0.0252142	42.8103	14.2785
UCA	UCU	UCA-UCU	0	28.2191		14.1095
CUU	CAG	CUU-CAG	0	27.8514		13.9257
CCC	UGG	CCC-UGG	1.62295	26.063		13.843
GUG	CAC	GUG-CAC	0	7.02746	34.4272	13.8182
UAA	UAU	UAA-UAU	0	27.3922		13.6961
CCC	AGG	CCC-AGG	1.389	25.8978		13.6434
CUU	CAA	CUU-CAA	0	27.0201		13.51
AGC	UCG	AGC-UCG	1.33058	25.4375		13.384
CAA	CGU	CAA-CGU	2.45353	24.3078		13.3807
CGG	CUC	CGG-CUC	0.902562	4.4706	34.5528	13.3086
AUC	UAG	AUC-UAG	2.8014	23.3996		13.1005
GCC	UGG	GCC-UGG	1.9847	24.2122		13.0985
GCU	UGG	GCU-UGG	1.39772	24.7505		13.0741
GGG	CGC	GGG-CGC	0	25.7061		12.8531
CCA	CCU	CCA-CCU	0	25.6915		12.8457
UUA	AGU	UUA-AGU	0.141978	25.4891		12.8156
UUA	UAU	UUA-UAU	0	25.5019		12.7509
UGA	CUU	UGA-CUU	0	25.4637		12.7318
UUU	UAA	UUU-UAA	0	25.4438		12.7219
UCA	UAU	UCA-UAU	0	25.3746		12.6873
UGU	AGA	UGU-AGA	0.162174	24.8418		12.502
GAG	UUC	GAG-UUC	0.400528	0.655173	36.3486	12.4681
CCU	UGG	CCU-UGG	0	24.8817		12.4409
AUG	GAC	AUG-GAC	0	0.0442112	37.0599	12.368
AGU	UGG	AGU-UGG	0	24.4766		12.2383
UGU	ACG	UGU-ACG	0.236333	24.1231		12.1797
UAC	UAG	UAC-UAG	1.20865	23.1172		12.1629
UGG	CUC	UGG-CUC	0	3.08869	33.3182	12.1356
UCU	CGG	UCU-CGG	0	24.2613		12.1307
UGC	UGG	UGC-UGG	0.585121	23.4731		12.0291
UGU	CCA	UGU-CCA	2.05933	21.8923		11.9758
UAA	CUU	UAA-CUU	0.446337	23.0317		11.739
UUU	UGA	UUU-UGA	0	23.3293		11.6646
GCA	CCU	GCA-CCU	0	23.268		11.634
UAG	UCU	UAG-UCU	0	23.2065		11.6032
AGG	UGU	AGG-UGU	0	23.1767		11.5883
CCG	CUU	CCG-CUU	0	23.1143		11.5571
AUA	CAU	AUA-CAU	0	23.0503		11.5251
AGU	CCA	AGU-CCA	0	22.7997		11.3998
AUU	UAA	AUU-UAA	0	22.7869		11.3934
CCC	GGG	CCC-GGG	0.746742	21.7246		11.2357
CGA	GGU	CGA-GGU	0.281951	22.0952		11.1886
AUA	UAU	AUA-UAU	0	22.3276		11.1638
UGA	AUU	UGA-AUU	0	22.2075		11.1037
CGA	UUU	CGA-UUU	0	22.0753		11.0376
UGG	UAC	UGG-UAC	0	21.9719		10.9859
CUC	CGG	CUC-CGG	0	21.2149		10.6075
UUA	ACU	UUA-ACU	0	21.1873		10.5937
AGC	UGG	AGC-UGG	0.246806	20.742		10.4944
UUU	UAG	UUU-UAG	0	20.8869		10.4435
GUG	GAC	GUG-GAC	0	0.0864614	30.8456	10.3107
UGU	UAA	UGU-UAA	0	20.6086		10.3043
UAG	CUC	UAG-CUC	0.645133	2.06005	27.9555	10.2202
CCG	UCU	CCG-UCU	0	20.1854		10.0927
UUG	GAC	UUG-GAC	0	0.429014	29.5715	10.0002
ACG	CUU	ACG-CUU	0	19.9871		9.99355
UGA	GCU	UGA-GCU	0.102998	19.8119		9.95745
UCA	UUU	UCA-UUU	0	19.8251		9.91253
UCG	AGU	UCG-AGU	0	19.7581		9.87903
AUU	UGG	AUU-UGG	0	19.6453		9.82267
CAG	UAU	CAG-UAU	0	19.6196		9.80979
UGG	CGU	UGG-CGU	0.746275	18.8118		9.77905
GAG	GUC	GAG-GUC	0	0.00756163	29.288	9.7652
CUC	UAG	CUC-UAG	0	18.9485		9.47426
UGC	UUG	UGC-UUG	0.148548	18.6806		9.41458
UGU	UCG	UGU-UCG	0	18.5835		9.29177
CAA	UGU	CAA-UGU	0	18.32		9.16
GUU	CCG	GUU-CCG	1.50196	16.8073		9.15462
UUC	AGG	UUC-AGG	1.19606	17.0902		9.14312
UGC	UCG	UGC-UCG	2.27698	15.9171		9.09703
UUU	UCA	UUU-UCA	0	17.9804		8.99018
UAU	UGG	UAU-UGG	0.861903	17.115		8.98845
UAG	UGC	UAG-UGC	0	17.9442		8.97208
AGG	UGC	AGG-UGC	0.30457	17.5057		8.90515
CGG	CCU	CGG-CCU	0	17.773		8.88652
AGG	UCU	AGG-UCU	0.683735	16.84		8.76187
GGG	CGU	GGG-CGU	0	17.4004		8.70018
UGG	AGU	UGG-AGU	0	17.2754		8.63771
CGU	UCA	CGU-UCA	0	16.9891		8.49455
AUC	CAG	AUC-CAG	3.41151	13.3065		8.35901
GUA	CAU	GUA-CAU	0	16.6931		8.34654
CAU	CUA	CAU-CUA	3.79006	12.7782		8.28414
UGA	CGU	UGA-CGU	1.37248	15.1898		8.28112
ACA	CUU	ACA-CUU	0	16.4357		8.21784
AUA	CGU	AUA-CGU	0	16.3351		8.16757
CUU	CGA	CUU-CGA	0	16.3026		8.15129
GGC	CCG	GGC-CCG	0	16.2874		8.14368
CUG	GGC	CUG-GGC	0	0.248614	24.1415	8.13005
CUA	AGU	CUA-AGU	0.530222	15.5922		8.06119
AGU	CGA	AGU-CGA	0	15.952		7.97598
CGA	UGU	CGA-UGU	0	15.93		7.965
CGU	UGA	CGU-UGA	0	15.795		7.89749
CUA	UUU	CUA-UUU	0	15.6724		7.83622
AAA	UGU	AAA-UGU	0.619344	14.8283		7.72381
CUU	AGA	CUU-AGA	0	15.4466		7.72328
CUA	ACU	CUA-ACU	0	15.3138		7.65691
UAU	UAA	UAU-UAA	0	15.2169		7.60843
UCG	UUU	UCG-UUU	0	15.0716		7.53582
AAG	ACU	AAG-ACU	0	14.7859		7.39297
UAG	UAC	UAG-UAC	0	14.7715		7.38575
UGC	ACG	UGC-ACG	1.11248	13.6475		7.37997
GAG	CUC	GAG-CUC	0	3.26329	18.4206	7.22796
GUA	UCU	GUA-UCU	0	14.3788		7.18942
UGU	CCG	UGU-CCG	0	14.3129		7.15644
CUA	UGU	CUA-UGU	0	14.2271		7.11357
ACA	AGU	ACA-AGU	0	14.1908		7.09538
UCG	UAU	UCG-UAU	0	13.9402		6.97008
CCG	ACU	CCG-ACU	0	13.8582		6.92909
UUU	AAG	UUU-AAG	0.160461	13.5815		6.87099
GUC	CAG	GUC-CAG	0	13.6419		6.82094
CAU	CAA	CAU-CAA	0	13.57		6.78499
CUA	CUU	CUA-CUU	0	13.5244		6.7622
CUU	UAA	CUU-UAA	0	13.4333		6.71666
CGA	AGU	CGA-AGU	0	13.2797		6.63984
CAU	UGA	CAU-UGA	0	13.2716		6.63581
UGC	UAG	UGC-UAG	0	13.0643		6.53216
UCU	GGA	UCU-GGA	0	13.0491		6.52454
GCG	UCU	GCG-UCU	9.73196	3.29765		6.51481
CGA	AUU	CGA-AUU	0	12.9703		6.48516
UUA	CAU	UUA-CAU	0	12.933		6.46652
CAA	CCU	CAA-CCU	0	12.8682		6.43411
AAA	UCU	AAA-UCU	0	12.8386		6.41931
UAA	CCU	UAA-CCU	0	12.8194		6.40972
GGG	CCU	GGG-CCU	0	12.7842		6.39209
UCG	UCU	UCG-UCU	0	12.6904		6.34521
UGG	UCU	UGG-UCU	0	12.6266		6.31331
GCA	AGU	GCA-AGU	0	12.6261		6.31306
UUA	CGU	UUA-CGU	0	12.6113		6.30566
CCA	UUU	CCA-UUU	0	12.6063		6.30313
UCA	AUU	UCA-AUU	0.428358	12.0504		6.23937
CAU	CGA	CAU-CGA	0	12.3061		6.15305
ACA	UCU	ACA-UCU	0	12.0982		6.04912
AUG	UCC	AUG-UCC	0.631499	11.2334		5.93244
GCA	GGU	GCA-GGU	0.822135	10.9951		5.90862
GCU	CUA	GCU-CUA	0	11.7999		5.89997
CUA	AAU	CUA-AAU	0	11.797		5.89851
GUG	CCC	GUG-CCC	0	11.7464		5.8732
CCG	AGU	CCG-AGU	0	11.6975		5.84875
UCA	CCU	UCA-CCU	0	11.6471		5.82353
UCA	CUU	UCA-CUU	0	11.591		5.79551
UGC	CCG	UGC-CCG	1.66528	9.88446		5.77487
AGC	CCG	AGC-CCG	0	11.4997		5.74987
UUA	UCU	UUA-UCU	0	11.4904		5.74519
AGU	CCG	AGU-CCG	2.00657	9.43973		5.72315
UCU	AUG	UCU-AUG	0	11.4371		5.71856
ACG	ACU	ACG-ACU	0	11.4198		5.7099
GCC	CUG	GCC-CUG	0.932012	10.4393		5.68568
CAC	CAG	CAC-CAG	0	11.3681		5.68405
UUA	CCU	UUA-CCU	0	11.368		5.68398
CCG	GGU	CCG-GGU	0.8556	10.4421		5.64883
UUA	AAU	UUA-AAU	0.215394	11.0533		5.63432
UUC	AAG	UUC-AAG	0	11.2118		5.60592
UUC	UGG	UUC-UGG	0.132616	11.0743		5.60345
UUC	CAG	UUC-CAG	1.43208	9.69489		5.56349
GCG	UGU	GCG-UGU	0	11.0665		5.53324
GAA	CCU	GAA-CCU	0	11.0633		5.53164
ACA	CCU	ACA-CCU	0	10.9273		5.46363
CCA	AUU	CCA-AUU	0	10.8952		5.44762
CUU	GGA	CUU-GGA	0	10.4903		5.24513
UGC	AGG	UGC-AGG	0	10.4586		5.22928
UCG	UCC	UCG-UCC	0	10.3537		5.17684
CAA	GUU	CAA-GUU	0.434877	9.88425		5.15956
AAU	UUA	AAU-UUA	0	10.2241		5.11206
CAC	CGG	CAC-CGG	0	10.1929		5.09647
CAA	AUU	CAA-AUU	0	10.1391		5.06955
CAG	CAU	CAG-CAU	0	10.1286		5.0643
AGA	CUU	AGA-CUU	0.56817	9.52635		5.04726
CGU	ACA	CGU-ACA	0	9.87768		4.93884
CAA	UAU	CAA-UAU	0	9.87673		4.93836
AGA	ACU	AGA-ACU	0	9.71792		4.85896
UCU	UAA	UCU-UAA	0	9.69511		4.84756
GUU	CCA	GUU-CCA	0	9.56713		4.78357
CCA	CAU	CCA-CAU	0	9.42836		4.71418
CUU	UAG	CUU-UAG	0	9.05035		4.52518
CUA	GGU	CUA-GGU	0	9.05025		4.52513
UAU	UUA	UAU-UUA	0	8.99267		4.49633
ACA	GGU	ACA-GGU	0.428912	8.53622		4.48256
UUU	UGG	UUU-UGG	0.603665	8.34058		4.47212
AGA	GCU	AGA-GCU	0.826744	8.10052		4.46363
ACU	UUA	ACU-UUA	0	8.86075		4.43037
AAU	UGA	AAU-UGA	0	8.74625		4.37312
CUC	AGG	CUC-AGG	0.78114	7.94835		4.36475
GUU	UGA	GUU-UGA	0	8.69699		4.34849
AGG	CCU	AGG-CCU	0	8.58081		4.29041
CGU	UCG	CGU-UCG	0.743879	7.80155		4.27271
GAA	CGU	GAA-CGU	0.800925	7.68381		4.24237
GCG	CUC	GCG-CUC	0	8.47395		4.23697
UAA	CGU	UAA-CGU	0	8.32207		4.16103
GAA	ACU	GAA-ACU	0	8.29326		4.14663
UGU	AGG	UGU-AGG	0.0812726	8.19845		4.13986
CUU	UGA	CUU-UGA	1.26492	7.00139		4.13315
UAU	AUA	UAU-AUA	3.63418	4.57089		4.10253
CUG	GAC	CUG-GAC	0	0.75328	11.4925	4.08194
GGA	AUU	GGA-AUU	0	8.11929		4.05965
CCC	CUG	CCC-CUG	0	8.08718		4.04359
UUA	GCU	UUA-GCU	0	8.06982		4.03491
GUU	CAA	GUU-CAA	0	7.9762		3.9881
UCG	CUU	UCG-CUU	0	7.93496		3.96748
GUC	UGG	GUC-UGG	0.564716	7.31866		3.94169
GGU	UCA	GGU-UCA	0	7.80862		3.90431
GUC	CCG	GUC-CCG	0	7.71266		3.85633
ACC	UUG	ACC-UUG	0	7.57357		3.78678
UAU	UCA	UAU-UCA	0	7.5592		3.7796
GAA	UUU	GAA-UUU	0.392933	7.10618		3.74956
AUC	UCG	AUC-UCG	0.748641	6.68999		3.71932
ACU	UCG	ACU-UCG	0	7.41901		3.7095
AUA	CCU	AUA-CCU	0	7.34771		3.67385
UUC	UCG	UUC-UCG	0	7.21882		3.60941
AGU	UUA	AGU-UUA	0	7.19536		3.59768
CCG	UUU	CCG-UUU	1.96545	5.10324		3.53434
UUU	UUA	UUU-UUA	0	6.98705		3.49352
AUU	CAA	AUU-CAA	0	6.89966		3.44983
GAA	AUU	GAA-AUU	0	6.85013		3.42507
AUU	UCA	AUU-UCA	0	6.83649		3.41824
UUU	AAA	UUU-AAA	0	6.70551		3.35275
AAA	ACU	AAA-ACU	0	6.70272		3.35136
UUG	UUC	UUG-UUC	0	6.68046		3.34023
CAA	ACU	CAA-ACU	0	6.65772		3.32886
AAG	CGU	AAG-CGU	5.62199	1.02124		3.32162
AGU	AGG	AGU-AGG	0	6.64183		3.32092
CCA	ACU	CCA-ACU	0	6.63513		3.31756
UUU	AGG	UUU-AGG	0	6.5864		3.2932
AAG	GCU	AAG-GCU	0	6.56554		3.28277
UCC	UCG	UCC-UCG	0	6.54184		3.27092
CUA	GAU	CUA-GAU	0	6.53608		3.26804
CAU	UUA	CAU-UUA	0	6.50333		3.25166
CGC	UCG	CGC-UCG	0.822011	5.671		3.24651
UUG	UCC	UUG-UCC	0	6.46815		3.23407
CAA	CAU	CAA-CAU	0	6.4573		3.22865
CGU	GCA	CGU-GCA	0	6.40297		3.20149
AGG	AGU	AGG-AGU	0	6.40148		3.20074
CUU	AAA	CUU-AAA	0	6.38522		3.19261
CUU	CCA	CUU-CCA	0	6.33527		3.16763
GGG	UGU	GGG-UGU	0	6.32946		3.16473
AUC	CGG	AUC-CGG	0	6.32695		3.16348
UGG	CGC	UGG-CGC	0	6.32454		3.16227
GGU	CUA	GGU-CUA	0	6.31119		3.15559
GCG	GUU	GCG-GUU	6.09266	0.216816		3.15474
ACA	ACU	ACA-ACU	0	6.29751		3.14876
GGA	UUU	GGA-UUU	0.0380618	6.06485		3.05145
UUU	CAA	UUU-CAA	0	6.07935		3.03968
AGG	CGU	AGG-CGU	1.11272	4.95544		3.03408
UAG	UUU	UAG-UUU	0.217788	5.83405		3.02592
CUA	GCU	CUA-GCU	0	6.0425		3.02125
AGA	AUU	AGA-AUU	0	5.94089		2.97044
GUC	UAG	GUC-UAG	0.668325	5.23742		2.95287
CUC	AAG	CUC-AAG	0	5.88671		2.94336
UGG	ACU	UGG-ACU	0	5.82991		2.91496
ACA	GCU	ACA-GCU	0	5.77742		2.88871
GCU	CCG	GCU-CCG	0	5.74729		2.87365
GCA	ACU	GCA-ACU	0	5.7242		2.8621
ACG	UUC	ACG-UUC	0.739232	4.89094		2.81509
CCA	GUU	CCA-GUU	0.355277	5.274		2.81464
AGA	AGU	AGA-AGU	0	5.56837		2.78418
UGG	CCU	UGG-CCU	3.52681	2.01573		2.77127
AUU	UCG	AUU-UCG	0	5.53195		2.76597
CGU	CUA	CGU-CUA	0	5.52298		2.76149
CUC	GAG	CUC-GAG	0	5.50171		2.75086
CUU	CUA	CUU-CUA	0	5.45636		2.72818
GGU	ACA	GGU-ACA	0	5.41993		2.70996
GAU	CUA	GAU-CUA	0	5.41956		2.70978
UGU	GCA	UGU-GCA	0	5.40199		2.701
UCC	GGG	UCC-GGG	0.273164	5.09301		2.68309
CAG	CAC	CAG-CAC	0	5.35591		2.67796
GCA	UUU	GCA-UUU	0	5.29335		2.64668
AAA	GCU	AAA-GCU	0	5.23356		2.61678
AUA	UUU	AUA-UUU	0.173867	5.02055		2.59721
UAC	UUG	UAC-UUG	0.30419	4.78145		2.54282
UCG	CGU	UCG-CGU	0	5.06241		2.53121
GCG	CCU	GCG-CCU	0	5.05241		2.52621
CCA	UCU	CCA-UCU	0	5.04652		2.52326
AUU	CGA	AUU-CGA	0	5.03988		2.51994
AAU	UUG	AAU-UUG	0	5.02487		2.51244
UGG	UUU	UGG-UUU	0	5.0161		2.50805
UUU	CGA	UUU-CGA	0	4.98028		2.49014
CUG	CGU	CUG-CGU	0.923316	4.02912		2.47622
UCG	UAC	UCG-UAC	0	4.9406		2.4703
CCG	UGU	CCG-UGU	0	4.92267		2.46134
CAC	CUG	CAC-CUG	0	4.9106		2.4553
UCU	UCA	UCU-UCA	0	4.88033		2.44017
ACA	AUU	ACA-AUU	0	4.8574		2.4287
UCC	UAG	UCC-UAG	0	4.81036		2.40518
CUG	UCU	CUG-UCU	0	4.80505		2.40252
UGA	GUU	UGA-GUU	0	4.80322		2.40161
UUU	CAG	UUU-CAG	0	4.79428		2.39714
GUA	CUU	GUA-CUU	0.197682	4.59319		2.39544
UGG	AGC	UGG-AGC	0	4.75497		2.37749
GUU	UAA	GUU-UAA	0.864154	3.86484		2.3645
UAG	CUU	UAG-CUU	3.59883	1.04057		2.3197
GCG	ACU	GCG-ACU	0	4.51195		2.25597
ACU	UAG	ACU-UAG	0	4.49562		2.24781
AGA	GUU	AGA-GUU	0	4.4845		2.24225
CAG	CUU	CAG-CUU	0	4.47827		2.23913
AAU	UAG	AAU-UAG	0	4.46657		2.23329
CUU	GAA	CUU-GAA	0	4.44728		2.22364
CGA	CAU	CGA-CAU	0	4.43982		2.21991
CGU	UUA	CGU-UUA	0	4.4298		2.2149
CUA	AUU	CUA-AUU	0	4.41667		2.20833
GAU	CUG	GAU-CUG	0	4.38878		2.19439
CUU	GAG	CUU-GAG	0	4.38528		2.19264
UUA	CUU	UUA-CUU	0	4.37262		2.18631
CCU	UUA	CCU-UUA	0	4.35422		2.17711
CUG	CCC	CUG-CCC	0	4.32861		2.16431
CUA	UCU	CUA-UCU	0	4.2984		2.1492
GGU	UGA	GGU-UGA	0	4.28523		2.14261
CAA	UCU	CAA-UCU	0	4.25452		2.12726
CGA	GUU	CGA-GUU	0	4.22443		2.11221
CAU	CCA	CAU-CCA	0	4.20227		2.10114
UAU	UUG	UAU-UUG	0	4.19026		2.09513
GCG	CUU	GCG-CUU	0	4.17129		2.08565
CUG	ACU	CUG-ACU	0	4.15968		2.07984
CAG	ACU	CAG-ACU	0	4.12744		2.06372
UAA	GUU	UAA-GUU	0.0915181	4.03373		2.06262
GCA	UCU	GCA-UCU	0.697316	3.42748		2.0624
CAG	CGC	CAG-CGC	0	4.10515		2.05258
UCA	ACU	UCA-ACU	0	4.06323		2.03161
UAA	CAU	UAA-CAU	0	4.0561		2.02805
CGU	GGA	CGU-GGA	0	4.05507		2.02754
GGG	AGU	GGG-AGU	0	4.01363		2.00682
AAU	CUA	AAU-CUA	0	3.9941		1.99705
CUG	CUU	CUG-CUU	0	3.97688		1.98844
CCU	ACG	CCU-ACG	0	3.96512		1.98256
UGU	CGA	UGU-CGA	0	3.95792		1.97896
GGC	UGG	GGC-UGG	0.129535	3.77372		1.95163
GGA	GCU	GGA-GCU	0	3.79194		1.89597
GUA	UAU	GUA-UAU	0	3.78186		1.89093
UUG	UCU	UUG-UCU	0	3.7703		1.88515
GGC	UCG	GGC-UCG	0.406035	3.28199		1.84401
GCU	CAG	GCU-CAG	0	3.66558		1.83279
CUG	CAU	CUG-CAU	0	3.64316		1.82158
CAG	UAC	CAG-UAC	1.30591	2.29371		1.79981
UAA	AGU	UAA-AGU	0	3.5818		1.7909
UAA	ACU	UAA-ACU	0	3.56716		1.78358
CGG	UCU	CGG-UCU	0.712661	2.82827		1.77047
GGA	AGU	GGA-AGU	0	3.52471		1.76235
UUC	CGG	UUC-CGG	0	3.51841		1.75921
GUG	ACU	GUG-ACU	0	3.4986		1.7493
ACG	UCU	ACG-UCU	0	3.49749		1.74874
CGA	UAU	CGA-UAU	0	3.47113		1.73556
CCU	GUG	CCU-GUG	1.28664	2.18399		1.73531
CAC	CCG	CAC-CCG	3.11691	0.338246		1.72758
CAA	AGU	CAA-AGU	1.98139	1.45719		1.71929
CUU	UUA	CUU-UUA	0	3.43139		1.7157
AAG	UGU	AAG-UGU	0	3.42731		1.71365
AAA	GUU	AAA-GUU	0.444275	2.98027		1.71227
CUC	GGG	CUC-GGG	0.266702	3.12681		1.69676
UCG	UUC	UCG-UUC	0	3.37499		1.68749
CAU	AGG	CAU-AGG	0	3.30623		1.65312
ACU	CUA	ACU-CUA	0	3.23655		1.61827
CGC	ACG	CGC-ACG	0	3.22167		1.61083
CGG	UAC	CGG-UAC	0	3.15921		1.57961
UCU	GGG	UCU-GGG	0	3.14476		1.57238
GCA	CAU	GCA-CAU	0	3.12413		1.56206
GAU	CGA	GAU-CGA	0	3.11451		1.55726
UCC	UUG	UCC-UUG	0	3.0954		1.5477
AAU	UCG	AAU-UCG	0	3.08781		1.5439
UGU	AUA	UGU-AUA	0	3.08178		1.54089
GGC	CUG	GGC-CUG	0.356286	2.71232		1.5343
UUU	CCA	UUU-CCA	0	3.03105		1.51552
AGG	CGC	AGG-CGC	0	2.9893		1.49465
UAC	CGG	UAC-CGG	0	2.96742		1.48371
CCU	AUG	CCU-AUG	0	2.94875		1.47438
AAU	CGA	AAU-CGA	0	2.93781		1.4689
CUC	CCG	CUC-CCG	0	2.92616		1.46308
UGU	CUA	UGU-CUA	0	2.91818		1.45909
CAG	CCC	CAG-CCC	2.23695	0.679547		1.45825
CCU	UCA	CCU-UCA	0	2.90981		1.45491
UAC	CAG	UAC-CAG	0	2.89139		1.4457
GAG	UCC	GAG-UCC	2.62258	0.234996		1.42879
UAG	CGC	UAG-CGC	0	2.84499		1.4225
UCU	UUA	UCU-UUA	0	2.83365		1.41683
UUC	UUG	UUC-UUG	0	2.83288		1.41644
CGU	AUA	CGU-AUA	0	2.81385		1.40692
UUA	GGU	UUA-GGU	0.1882	2.61132		1.39976
UUG	UGU	UUG-UGU	0	2.79801		1.399
CGC	GCG	CGC-GCG	0	2.77221		1.38611
GUG	UCC	GUG-UCC	0.466706	2.30393		1.38532
CUU	UCA	CUU-UCA	0	2.75856		1.37928
AGG	AUU	AGG-AUU	0	2.69276		1.34638
AUA	GCU	AUA-GCU	0	2.67989		1.33994
GUG	CCU	GUG-CCU	0	2.6745		1.33725
AAG	UUU	AAG-UUU	0.623564	2.0293		1.32643
ACG	UUU	ACG-UUU	0	2.64731		1.32365
CCG	CCC	CCG-CCC	0	2.6195		1.30975
UCG	ACU	UCG-ACU	0	2.61655		1.30827
AAA	AGU	AAA-AGU	0	2.60304		1.30152
CGU	GCG	CGU-GCG	0	2.57228		1.28614
CAU	CUG	CAU-CUG	0	2.55298		1.27649
GCU	AGA	GCU-AGA	0	2.54986		1.27493
UCC	AUG	UCC-AUG	0	2.54706		1.27353
GCU	GGA	GCU-GGA	0	2.5031		1.25155
UAU	AUG	UAU-AUG	0	2.49303		1.24652
AAC	UUG	AAC-UUG	0	2.43972		1.21986
AAG	AGU	AAG-AGU	0	2.4324		1.2162
AAG	CAU	AAG-CAU	0	2.41882		1.20941
CCG	UCC	CCG-UCC	0	2.41133		1.20567
AUA	ACU	AUA-ACU	0	2.3599		1.17995
CUU	CGG	CUU-CGG	0	2.35667		1.17833
AAC	UGG	AAC-UGG	0	2.34797		1.17399
CUU	UGG	CUU-UGG	0	2.34557		1.17279
GAU	UAG	GAU-UAG	0	2.34513		1.17256
CAG	UGC	CAG-UGC	0	2.32324		1.16162
GUA	AUU	GUA-AUU	1.06421	1.24196		1.15309
AGC	UUG	AGC-UUG	0	2.30514		1.15257
UAG	AAU	UAG-AAU	0	2.2946		1.1473
UAG	AUU	UAG-AUU	0.824018	1.41681		1.12041
GAG	UGU	GAG-UGU	0	2.2267		1.11335
AUU	CAG	AUU-CAG	0	2.19995		1.09998
CCG	AUU	CCG-AUU	0	2.19305		1.09652
ACA	UAU	ACA-UAU	0	2.19101		1.09551
UCU	CUA	UCU-CUA	0	2.1645		1.08225
CGG	CAC	CGG-CAC	0	2.15479		1.07739
UUA	AUU	UUA-AUU	0	2.15202		1.07601
GUG	CGU	GUG-CGU	0	2.14213		1.07107
CGC	CAG	CGC-CAG	0	2.12312		1.06156
UUG	ACC	UUG-ACC	0	2.11511		1.05755
AAA	CCU	AAA-CCU	0	2.09571		1.04785
GCC	AGG	GCC-AGG	1.1902	0.901878		1.04604
GGU	UCG	GGU-UCG	0	2.09091		1.04546
GAA	UGU	GAA-UGU	0.605587	1.46887		1.03723
CCC	CCG	CCC-CCG	0	2.07337		1.03669
AUU	CGG	AUU-CGG	0	2.06345		1.03172
AGU	ACA	AGU-ACA	0	2.05326		1.02663
AUA	AUU	AUA-AUU	0	2.04959		1.0248
UCG	CCC	UCG-CCC	0	2.04592		1.02296
AGU	GCA	AGU-GCA	0	2.03345		1.01673
UCU	CCA	UCU-CCA	0	2.02945		1.01473
CGC	CUG	CGC-CUG	0	2.02045		1.01022
AAU	UCA	AAU-UCA	0	2.01858		1.00929
CCG	UAU	CCG-UAU	0	2.00818		1.00409
CCG	CUC	CCG-CUC	0	2.00499		1.00249
UAC	AUG	UAC-AUG	0	2.0023		1.00115
CCU	AUA	CCU-AUA	0	1.99333		0.996664
GCU	CAA	GCU-CAA	0	1.99147		0.995733
ACG	AUU	ACG-AUU	0	1.98555		0.992776
CAU	UCA	CAU-UCA	0	1.96323		0.981613
CGC	GGG	CGC-GGG	0.764934	1.18671		0.975822
AGG	UUU	AGG-UUU	0	1.94802		0.97401
GUG	UCU	GUG-UCU	0	1.94485		0.972427
CGU	ACG	CGU-ACG	0	1.94416		0.972078
AUA	AGU	AUA-AGU	1.30207	0.632525		0.967297
GGG	UGC	GGG-UGC	0	1.92965		0.964824
GAC	CUG	GAC-CUG	0	1.90852		0.954258
CUC	UGG	CUC-UGG	0	1.9052		0.952602
GCC	CAG	GCC-CAG	0	1.89077		0.945383
ACA	CAU	ACA-CAU	0	1.8834		0.941698
GAA	UCU	GAA-UCU	1.14711	0.716522		0.931814
ACG	CUC	ACG-CUC	0	1.8636		0.9318
UUG	CCC	UUG-CCC	0	1.86339		0.931697
GUA	ACU	GUA-ACU	0	1.85929		0.929644
GAU	CCA	GAU-CCA	0	1.85569		0.927846
UGC	GCG	UGC-GCG	0.383322	1.4534		0.918361
UUA	GAU	UUA-GAU	0	1.83394		0.916968
UAG	CAC	UAG-CAC	0	1.83331		0.916655
UAU	GUA	UAU-GUA	1.25964	0.570208		0.914926
UAU	CGA	UAU-CGA	0	1.81571		0.907853
GGC	ACG	GGC-ACG	0	1.78019		0.890097
UAU	AGA	UAU-AGA	0.362602	1.41519		0.888895
AAG	GGU	AAG-GGU	0	1.76973		0.884867
AAA	AUU	AAA-AUU	0	1.75382		0.876911
UAG	AGU	UAG-AGU	0	1.75262		0.876311
UGC	CUG	UGC-CUG	0	1.7242		0.8621
GGU	UGG	GGU-UGG	0	1.69686		0.848432
GAA	AGU	GAA-AGU	0	1.69227		0.846136
CCC	CAG	CCC-CAG	0	1.68821		0.844106
AUU	CCA	AUU-CCA	0	1.68748		0.84374
ACU	GCA	ACU-GCA	0	1.68379		0.841896
AUA	GUU	AUA-GUU	0	1.66706		0.83353
UCU	ACG	UCU-ACG	0	1.66305		0.831524
GAG	AGU	GAG-AGU	0	1.66059		0.830294
UGA	GGU	UGA-GGU	0	1.65879		0.829393
UUU	ACA	UUU-ACA	0	1.64699		0.823494
AGG	GUU	AGG-GUU	1.31161	0.323281		0.817444
AGC	ACG	AGC-ACG	1.07848	0.553094		0.815784
GGA	GGU	GGA-GGU	0.0411902	1.57932		0.810256
UCU	AUA	UCU-AUA	0	1.61849		0.809244
CAU	ACG	CAU-ACG	0	1.61718		0.808589
ACU	AGA	ACU-AGA	0	1.61245		0.806226
GUA	GGU	GUA-GGU	0	1.59691		0.798454
CAC	UUG	CAC-UUG	0	1.59681		0.798405
CUG	UUC	CUG-UUC	0	1.5563		0.778148
GUU	UAG	GUU-UAG	0	1.55467		0.777335
CUU	AAG	CUU-AAG	0	1.54157		0.770787
CUG	AGU	CUG-AGU	0	1.54086		0.770432
UUU	CGG	UUU-CGG	0	1.5342		0.767102
GCG	CCC	GCG-CCC	0	1.51999		0.759993
ACU	CCA	ACU-CCA	0	1.51486		0.757432
CAG	GGU	CAG-GGU	1.07885	0.430025		0.754439
CAU	AUA	CAU-AUA	0	1.4942		0.7471
CGC	UUG	CGC-UUG	0	1.49213		0.746064
AAU	ACA	AAU-ACA	0	1.48785		0.743927
GGG	UCU	GGG-UCU	0	1.48266		0.741332
AGG	AAU	AGG-AAU	0	1.47616		0.738078
AAG	UCU	AAG-UCU	0	1.46862		0.734309
GAG	CUU	GAG-CUU	0	1.46444		0.732221
UUC	ACG	UUC-ACG	0.312033	1.14199		0.727012
UUU	ACG	UUU-ACG	0	1.44541		0.722703
AUG	CUU	AUG-CUU	0	1.44269		0.721344
AUG	UUU	AUG-UUU	1.13676	0.300653		0.718705
AGG	UAU	AGG-UAU	0	1.42802		0.71401
AUG	UGU	AUG-UGU	0	1.41816		0.709078
GCA	GUU	GCA-GUU	0	1.40774		0.703871
ACU	ACA	ACU-ACA	0	1.40762		0.703809
AGU	GAG	AGU-GAG	0	1.40621		0.703105
AGU	UUG	AGU-UUG	0	1.40313		0.701564
AUG	UCU	AUG-UCU	0	1.39547		0.697736
GAG	GGU	GAG-GGU	0	1.38399		0.691994
CGU	UAA	CGU-UAA	0	1.35815		0.679074
GGG	ACU	GGG-ACU	0	1.35581		0.677907
UAG	CCC	UAG-CCC	0	1.35243		0.676214
UCA	CAU	UCA-CAU	0	1.35082		0.675412
GUU	UGG	GUU-UGG	0.0977253	1.24624		0.671981
AUU	GCA	AUU-GCA	0	1.33909		0.669545
GCA	AUU	GCA-AUU	0	1.32629		0.663144
UGC	AUG	UGC-AUG	0	1.3185		0.659249
UAC	UCG	UAC-UCG	0	1.30891		0.654454
CAC	UAG	CAC-UAG	0	1.2847		0.642351
CUG	UCC	CUG-UCC	0	1.2694		0.634701
GGU	AAG	GGU-AAG	0	1.26381		0.631905
GUU	AUA	GUU-AUA	0	1.25628		0.62814
GUU	UCG	GUU-UCG	0	1.2562		0.628101
AUA	CUU	AUA-CUU	0	1.25505		0.627523
GAA	GUU	GAA-GUU	0.473063	0.77192		0.622492
ACU	GGA	ACU-GGA	0	1.23321		0.616604
GCU	CCA	GCU-CCA	0	1.22798		0.613992
CCG	ACC	CCG-ACC	0	1.22393		0.611967
AAC	CUG	AAC-CUG	0	1.20953		0.604767
AAU	UAA	AAU-UAA	0	1.19645		0.598224
UGU	GCG	UGU-GCG	0.199942	0.983393		0.591667
GAU	UUA	GAU-UUA	0	1.17117		0.585585
CUU	AUA	CUU-AUA	0	1.16806		0.584028
CGU	GGG	CGU-GGG	0	1.16766		0.583829
CCG	CAC	CCG-CAC	0	1.16237		0.581184
CGC	AUG	CGC-AUG	0	1.16185		0.580925
CUU	GGG	CUU-GGG	0	1.16002		0.580008
GUA	AGU	GUA-AGU	0.286488	0.862701		0.574595
UUG	UUU	UUG-UUU	0.151109	0.990994		0.571051
UAC	CUG	UAC-CUG	0	1.13856		0.569282
GCA	GCU	GCA-GCU	0	1.1379		0.568951
ACC	UAG	ACC-UAG	0	1.13346		0.566728
CGG	CUU	CGG-CUU	0	1.12794		0.563971
AUG	GCU	AUG-GCU	0	1.12492		0.562458
UCU	AAG	UCU-AAG	0	1.12071		0.560355
GGU	AUA	GGU-AUA	0	1.11133		0.555664
GCU	UUG	GCU-UUG	0	1.11108		0.555538
AGU	CUA	AGU-CUA	0	1.1108		0.555398
CUU	AGG	CUU-AGG	0	1.09036		0.545182
UUG	CUU	UUG-CUU	0	1.08212		0.541059
GGC	CAG	GGC-CAG	0	1.07161		0.535806
CUG	UGU	CUG-UGU	0	1.06458		0.532288
UUG	CGU	UUG-CGU	0	1.06246		0.531232
UGG	AAU	UGG-AAU	0	1.06239		0.531197
GAG	UAU	GAG-UAU	0	1.04118		0.52059
UAU	CUA	UAU-CUA	0	1.03194		0.515968
GUG	GCU	GUG-GCU	0	1.03129		0.515643
CGG	UUU	CGG-UUU	0	1.02748		0.513741
GCG	UUC	GCG-UUC	0	1.0191		0.50955
UUC	CUG	UUC-CUG	0.895808	0.119161		0.507484
UCA	AAU	UCA-AAU	0	1.01305		0.506526
GUU	GGA	GUU-GGA	0	1.01017		0.505086
CAU	UUG	CAU-UUG	0	1.00556		0.50278
UUG	ACU	UUG-ACU	0	0.993501		0.49675
AAA	CAU	AAA-CAU	0	0.991235		0.495618
CAU	GUA	CAU-GUA	0	0.984845		0.492423
GAC	CGG	GAC-CGG	0	0.984526		0.492263
CAG	UUU	CAG-UUU	0	0.957678		0.478839
AAG	CGC	AAG-CGC	0	0.95379		0.476895
UCG	AUU	UCG-AUU	0	0.948875		0.474437
CCG	UAC	CCG-UAC	0	0.939628		0.469814
UAG	GGU	UAG-GGU	0.684057	0.236859		0.460458
CCC	UUG	CCC-UUG	0	0.918839		0.459419
ACU	UCA	ACU-UCA	0	0.901033		0.450516
GGA	CAU	GGA-CAU	0.378691	0.512882		0.445786
GAU	CCG	GAU-CCG	0	0.89099		0.445495
UGU	AUG	UGU-AUG	0.0817366	0.80694		0.444338
CUG	CUC	CUG-CUC	0	0.888664		0.444332
AAA	GGU	AAA-GGU	0.258305	0.630075		0.44419
CAC	UGG	CAC-UGG	0	0.884386		0.442193
GUU	AGA	GUU-AGA	0	0.883176		0.441588
CCU	GAG	CCU-GAG	0	0.874924		0.437462
GUC	UCG	GUC-UCG	0	0.872443		0.436221
GUA	UUU	GUA-UUU	0	0.864462		0.432231
AAG	UGC	AAG-UGC	0	0.863975		0.431988
UAU	ACG	UAU-ACG	0	0.850852		0.425426
UCG	GCU	UCG-GCU	0	0.841864		0.420932
UGG	GGU	UGG-GGU	0	0.839547		0.419773
CGG	GGC	CGG-GGC	0.190662	0.642767		0.416715
AUU	UUA	AUU-UUA	0	0.825034		0.412517
CGG	ACU	CGG-ACU	0	0.816703		0.408351
AGA	CAU	AGA-CAU	0	0.807664		0.403832
ACC	UCG	ACC-UCG	0	0.805656		0.402828
GGG	AAU	GGG-AAU	0	0.802272		0.401136
CGU	GAG	CGU-GAG	0	0.799703		0.399851
GAU	AUA	GAU-AUA	0	0.798424		0.399212
ACG	CCC	ACG-CCC	0	0.798403		0.399202
GAG	AGC	GAG-AGC	0	0.797433		0.398716
GGU	CAA	GGU-CAA	0	0.796907		0.398454
UUU	CUA	UUU-CUA	0	0.795006		0.397503
CCA	GCU	CCA-GCU	0	0.785395		0.392698
UUC	CCG	UUC-CCG	0	0.785358		0.392679
CGG	GCU	CGG-GCU	0	0.780308		0.390154
CGC	UAG	CGC-UAG	0	0.779571		0.389785
GAG	CCC	GAG-CCC	0	0.779492		0.389746
UCG	AUC	UCG-AUC	0	0.778742		0.389371
ACC	CAG	ACC-CAG	0	0.775362		0.387681
CGU	AGA	CGU-AGA	0	0.774418		0.387209
ACG	AUC	ACG-AUC	0	0.767398		0.383699
GGU	UUA	GGU-UUA	0	0.766973		0.383486
UAG	ACU	UAG-ACU	0	0.756132		0.378066
UAU	AAG	UAU-AAG	0	0.751602		0.375801
ACG	CAC	ACG-CAC	0	0.749893		0.374947
ACG	AGU	ACG-AGU	0	0.748251		0.374125
UUU	GGA	UUU-GGA	0	0.747611		0.373806
UCA	GCU	UCA-GCU	0	0.737457		0.368728
GCU	UUA	GCU-UUA	0	0.734625		0.367312
GGU	GCA	GGU-GCA	0	0.732347		0.366174
CAA	GGU	CAA-GGU	0	0.73156		0.36578
AUU	AGA	AUU-AGA	0	0.730565		0.365283
CCA	UAU	CCA-UAU	0	0.727917		0.363958
UAU	CCA	UAU-CCA	0	0.71983		0.359915
GGU	ACG	GGU-ACG	0	0.715214		0.357607
GUG	CAU	GUG-CAU	0	0.7128		0.3564
UUA	GUU	UUA-GUU	0	0.703077		0.351538
GGA	GUU	GGA-GUU	0	0.702188		0.351094
ACG	UCC	ACG-UCC	0	0.69957		0.349785
UGG	CUU	UGG-CUU	0.375924	0.323088		0.349506
GGG	CUU	GGG-CUU	0	0.698453		0.349226
AAA	UAU	AAA-UAU	0	0.697801		0.3489
CGG	AUU	CGG-AUU	0	0.695083		0.347542
ACU	UAA	ACU-UAA	0	0.692463		0.346232
ACG	ACC	ACG-ACC	0	0.6911		0.34555
AAA	CGU	AAA-CGU	0	0.683055		0.341528
GAC	CCG	GAC-CCG	0	0.673245		0.336623
CCG	GUC	CCG-GUC	0	0.672398		0.336199
GUU	GCG	GUU-GCG	0	0.671773		0.335887
GUU	UUG	GUU-UUG	0	0.663915		0.331957
GCC	UUG	GCC-UUG	0	0.66315		0.331575
GCG	CAC	GCG-CAC	0	0.655951		0.327976
GGC	AUG	GGC-AUG	0.38198	0.271356		0.326668
UCG	GGU	UCG-GGU	0	0.64952		0.32476
GGG	AUU	GGG-AUU	0	0.649315		0.324658
CCG	GUU	CCG-GUU	0	0.641197		0.320599
AAU	CUG	AAU-CUG	0	0.640366		0.320183
AUC	AGG	AUC-AGG	0.568506	0.0714788		0.319992
UGU	GUA	UGU-GUA	0	0.631006		0.315503
AGG	GGU	AGG-GGU	0	0.629017		0.314508
CAA	AAU	CAA-AAU	0	0.616332		0.308166
CUG	GCC	CUG-GCC	0	0.613784		0.306892
GAA	GGU	GAA-GGU	0	0.60786		0.30393
CAG	AUU	CAG-AUU	0	0.604799		0.302399
GCC	CCG	GCC-CCG	0	0.602269		0.301135
CCC	UCG	CCC-UCG	0	0.602172		0.301086
UUU	GAA	UUU-GAA	0	0.597182		0.298591
AUA	GAU	AUA-GAU	0	0.591376		0.295688
UAC	AGG	UAC-AGG	0	0.588565		0.294283
CAC	UCG	CAC-UCG	0	0.586819		0.293409
CCA	AAU	CCA-AAU	0	0.584683		0.292341
GUU	GCA	GUU-GCA	0	0.576723		0.288361
AAG	UCC	AAG-UCC	0	0.569741		0.28487
GAG	CGC	GAG-CGC	0	0.565672		0.282836
UUC	GAG	UUC-GAG	0	0.56471		0.282355
AUG	UAU	AUG-UAU	0	0.558269		0.279134
UAU	ACA	UAU-ACA	0	0.555306		0.277653
ACC	CUG	ACC-CUG	0	0.553427		0.276714
UAG	GUU	UAG-GUU	0.305498	0.242018		0.273758
GCC	GGG	GCC-GGG	0	0.545649		0.272825
CUG	AAU	CUG-AAU	0	0.538402		0.269201
CUA	GUU	CUA-GUU	0.180172	0.356989		0.268581
UUG	GCC	UUG-GCC	0	0.535655		0.267828
CAU	GAG	CAU-GAG	0	0.534059		0.26703
CCC	AUG	CCC-AUG	0	0.522905		0.261453
ACC	CCG	ACC-CCG	0	0.521677		0.260838
ACC	AGG	ACC-AGG	0	0.520905		0.260453
GAU	UAA	GAU-UAA	0	0.520141		0.260071
GAC	AGG	GAC-AGG	0	0.519482		0.259741
CCG	UUC	CCG-UUC	0	0.519461		0.259731
GGU	CUG	GGU-CUG	0	0.519106		0.259553
UGU	GGA	UGU-GGA	0	0.516877		0.258439
AAG	UAU	AAG-UAU	0	0.508222		0.254111
AGG	CUU	AGG-CUU	0	0.505069		0.252534
CAC	AGG	CAC-AGG	0	0.49661		0.248305
GUC	GAG	GUC-GAG	0.407495	0.0890685		0.248282
UUG	AUU	UUG-AUU	0.459969	0.0360264		0.247998
AGG	AGC	AGG-AGC	0	0.495199		0.247599
CGU	GAA	CGU-GAA	0	0.490367		0.245183
UUG	GGU	UUG-GGU	0.406565	0.0782254		0.242395
GAG	ACC	GAG-ACC	0	0.479501		0.239751
GUU	AGG	GUU-AGG	0	0.478139		0.239069
AUU	AGG	AUU-AGG	0	0.473738		0.236869
ACC	GGG	ACC-GGG	0	0.473572		0.236786
AGA	GGU	AGA-GGU	0.131192	0.340628		0.23591
UUU	GCA	UUU-GCA	0	0.47023		0.235115
GUG	UGU	GUG-UGU	0.0756538	0.39396		0.234807
AAC	CGG	AAC-CGG	0	0.4694		0.2347
GAA	CAU	GAA-CAU	0	0.465283		0.232642
UAG	ACC	UAG-ACC	0	0.465077		0.232539
AAC	UAG	AAC-UAG	0	0.457855		0.228927
AGC	GCG	AGC-GCG	0	0.455863		0.227931
GAU	AGG	GAU-AGG	0	0.453969		0.226984
AGU	AUA	AGU-AUA	0	0.4536		0.2268
CAG	ACC	CAG-ACC	0	0.450714		0.225357
AAG	ACC	AAG-ACC	0	0.449422		0.224711
UUC	GGG	UUC-GGG	0	0.449362		0.224681
ACU	AGG	ACU-AGG	0	0.444708		0.222354
GGG	AGC	GGG-AGC	0	0.442068		0.221034
GAG	AAC	GAG-AAC	0	0.44028		0.22014
UGU	AAA	UGU-AAA	0	0.440079		0.220039
GGG	UAU	GGG-UAU	0	0.435129		0.217564
AGA	UAU	AGA-UAU	0	0.433376		0.216688
ACU	GAA	ACU-GAA	0	0.429353		0.214676
UGG	AUU	UGG-AUU	0	0.429033		0.214517
GCU	UCA	GCU-UCA	0	0.427139		0.21357
CCC	UAG	CCC-UAG	0	0.417153		0.208576
CCA	GAU	CCA-GAU	0	0.414292		0.207146
UAA	GCU	UAA-GCU	0	0.408071		0.204036
AAG	AGC	AAG-AGC	0	0.404238		0.202119
UUG	UAU	UUG-UAU	0	0.402382		0.201191
GGU	AGA	GGU-AGA	0	0.401555		0.200778
UCU	GUG	UCU-GUG	0	0.400823		0.200411
UAG	AGC	UAG-AGC	0	0.398107		0.199054
ACC	ACG	ACC-ACG	0	0.397318		0.198659
CGC	AGG	CGC-AGG	0	0.395781		0.19789
GUA	GUU	GUA-GUU	0.117111	0.274441		0.195776
AUG	UUC	AUG-UUC	0	0.391291		0.195646
CCU	GUA	CCU-GUA	0	0.390238		0.195119
UGC	CAG	UGC-CAG	0	0.386555		0.193277
AGC	UAG	AGC-UAG	0	0.384805		0.192403
GUA	GCU	GUA-GCU	0	0.379021		0.189511
UUG	AAU	UUG-AAU	0	0.373787		0.186893
GAC	CAG	GAC-CAG	0	0.364854		0.182427
CAC	AAG	CAC-AAG	0	0.3583		0.17915
CAA	GCU	CAA-GCU	0	0.355941		0.177971
CCC	GAG	CCC-GAG	0	0.354556		0.177278
AGC	CUG	AGC-CUG	0	0.351757		0.175878
UCC	CAG	UCC-CAG	0	0.351465		0.175733
CUG	GCU	CUG-GCU	0	0.350275		0.175137
GUU	UUA	GUU-UUA	0	0.349166		0.174583
GCG	UCC	GCG-UCC	0	0.3472		0.1736
UCG	CAC	UCG-CAC	0	0.346156		0.173078
ACG	UAC	ACG-UAC	0	0.343074		0.171537
AGU	AGA	AGU-AGA	0	0.342885		0.171443
GGU	GGA	GGU-GGA	0	0.33536		0.16768
UAU	GAG	UAU-GAG	0	0.329304		0.164652
AUU	GGA	AUU-GGA	0	0.326009		0.163004
AAU	GUA	AAU-GUA	0	0.326002		0.163001
GCU	AGG	GCU-AGG	0	0.313586		0.156793
GCG	GGU	GCG-GGU	0	0.312804		0.156402
UAG	GAU	UAG-GAU	0	0.311501		0.15575
ACG	GUC	ACG-GUC	0	0.311141		0.155571
AUG	AUC	AUG-AUC	0	0.304882		0.152441
UGC	AAG	UGC-AAG	0	0.29787		0.148935
UGG	GCU	UGG-GCU	0	0.297112		0.148556
UAU	CUG	UAU-CUG	0	0.295883		0.147942
GUG	AUU	GUG-AUU	0	0.294901		0.14745
GGG	CAU	GGG-CAU	0	0.292309		0.146154
AUC	GAG	AUC-GAG	0	0.287958		0.143979
GUC	GGG	GUC-GGG	0	0.285351		0.142675
GCA	UAU	GCA-UAU	0	0.284286		0.142143
CAU	GUG	CAU-GUG	0	0.281423		0.140711
CGG	GGU	CGG-GGU	0.190035	0.0906722		0.140354
CGU	GUG	CGU-GUG	0.248651	0.0299051		0.139278
GUA	GAU	GUA-GAU	0	0.275501		0.137751
UUG	GCU	UUG-GCU	0	0.275327		0.137663
CCG	GCU	CCG-GCU	0	0.274771		0.137386
GGA	UAU	GGA-UAU	0	0.271754		0.135877
AUA	AAU	AUA-AAU	0	0.269606		0.134803
AUG	CCC	AUG-CCC	0	0.268645		0.134322
AUU	UUG	AUU-UUG	0	0.265679		0.13284
UGA	AAU	UGA-AAU	0	0.261292		0.130646
UUG	CUC	UUG-CUC	0	0.260409		0.130205
CCC	GUG	CCC-GUG	0	0.259071		0.129536
GCU	UAA	GCU-UAA	0	0.256898		0.128449
CAG	GUU	CAG-GUU	0	0.256775		0.128388
CUG	AUU	CUG-AUU	0	0.255565		0.127783
UGC	GUG	UGC-GUG	0	0.255463		0.127732
AAG	GCC	AAG-GCC	0	0.254547		0.127274
UAC	CCG	UAC-CCG	0	0.250248		0.125124
AUC	UUG	AUC-UUG	0	0.247787		0.123894
CCC	ACG	CCC-ACG	0	0.24736		0.12368
GGC	UUG	GGC-UUG	0	0.2454		0.1227
GCG	ACC	GCG-ACC	0	0.243151		0.121576
GUU	UCA	GUU-UCA	0	0.242394		0.121197
UCG	CUC	UCG-CUC	0	0.237703		0.118852
UAG	GCU	UAG-GCU	0	0.236557		0.118279
CAG	GUC	CAG-GUC	0	0.352979	0	0.11766
GUG	GCC	GUG-GCC	0	0.234633		0.117316
GAU	UCA	GAU-UCA	0	0.233172		0.116586
CAC	GUG	CAC-GUG	0	0.231658		0.115829
GCA	AAU	GCA-AAU	0	0.22977		0.114885
UCU	ACA	UCU-ACA	0	0.228403		0.114202
GAG	GGC	GAG-GGC	0	0.225001		0.112501
AGG	GGC	AGG-GGC	0	0.223774		0.111887
UAA	AAU	UAA-AAU	0	0.219538		0.109769
CAG	AAC	CAG-AAC	0	0.217482		0.108741
CUG	UAU	CUG-UAU	0	0.215878		0.107939
AAC	UCG	AAC-UCG	0	0.215812		0.107906
UUG	AGU	UUG-AGU	0	0.214514		0.107257
AUA	GGU	AUA-GGU	0	0.207303		0.103652
UCA	GUU	UCA-GUU	0	0.204346		0.102173
AAG	GAC	AAG-GAC	0	0.204302		0.102151
CUC	UUG	CUC-UUG	0	0.202137		0.101069
UCC	ACG	UCC-ACG	0	0.201616		0.100808
CGC	UGG	CGC-UGG	0	0.19439		0.0971952
GAA	GCU	GAA-GCU	0	0.19049		0.0952449
AUU	GAA	AUU-GAA	0	0.188995		0.0944977
AUG	CGU	AUG-CGU	0	0.187715		0.0938575
GUG	UAU	GUG-UAU	0	0.187093		0.0935466
UUC	AUG	UUC-AUG	0	0.186555		0.0932774
GAC	UUG	GAC-UUG	0	0.18561		0.0928048
UAC	ACG	UAC-ACG	0	0.185431		0.0927155
UAC	GUG	UAC-GUG	0	0.184772		0.0923862
UUU	AUG	UUU-AUG	0	0.18442		0.0922102
UUU	GGG	UUU-GGG	0	0.182707		0.0913533
GUG	CUC	GUG-CUC	0	0.181169		0.0905847
UAU	GGA	UAU-GGA	0	0.180229		0.0901144
UUU	AUA	UUU-AUA	0	0.1798		0.0898998
GGA	AAU	GGA-AAU	0	0.176595		0.0882976
GGC	UAG	GGC-UAG	0	0.176383		0.0881915
GUU	AAA	GUU-AAA	0	0.176004		0.0880018
UCG	GUU	UCG-GUU	0	0.175804		0.0879022
GUG	AGU	GUG-AGU	0	0.174657		0.0873287
AGC	GGG	AGC-GGG	0.169404	0.00415858		0.0867815
AAG	GGC	AAG-GGC	0	0.171997		0.0859983
UCC	AAG	UCC-AAG	0	0.171439		0.0857197
CCG	GAC	CCG-GAC	0	0.170427		0.0852133
UGU	GGG	UGU-GGG	0	0.168843		0.0844214
GAG	UUU	GAG-UUU	0	0.165781		0.0828906
AGG	AAC	AGG-AAC	0	0.164342		0.0821711
UAC	AAG	UAC-AAG	0	0.163545		0.0817726
CCG	GCC	CCG-GCC	0	0.159773		0.0798863
GCG	UAC	GCG-UAC	0	0.157332		0.078666
GUU	GGG	GUU-GGG	0	0.156743		0.0783716
GUG	CUU	GUG-CUU	0	0.154002		0.0770012
CUC	ACG	CUC-ACG	0	0.153042		0.0765212
GGG	UUU	GGG-UUU	0	0.152647		0.0763236
AGC	AUG	AGC-AUG	0	0.152108		0.0760542
UUG	AUC	UUG-AUC	0	0.151204		0.0756021
AGG	ACU	AGG-ACU	0	0.150875		0.0754374
UCG	ACC	UCG-ACC	0	0.150654		0.0753269
AUG	GUC	AUG-GUC	0	0.148105		0.0740524
CUG	AUC	CUG-AUC	0	0.146414		0.073207
GUU	GUA	GUU-GUA	0	0.146369		0.0731844
CUC	UCG	CUC-UCG	0	0.145504		0.0727518
GAU	AUG	GAU-AUG	0	0.145391		0.0726957
CAG	AGC	CAG-AGC	0	0.143632		0.0718162
UCC	CUG	UCC-CUG	0	0.14258		0.07129
GGU	GUG	GGU-GUG	0.103809	0.0384697		0.0711396
GUU	GAA	GUU-GAA	0	0.140927		0.0704636
CUG	GAU	CUG-GAU	0	0.140594		0.0702972
AAA	GAU	AAA-GAU	0	0.140538		0.0702691
GAC	UAG	GAC-UAG	0	0.140185		0.0700927
GAC	AUG	GAC-AUG	0	0.139715		0.0698575
UAG	AAC	UAG-AAC	0	0.138785		0.0693927
GCG	AAC	GCG-AAC	0	0.138437		0.0692185
UGG	GGC	UGG-GGC	0	0.137567		0.0687836
UGC	GGG	UGC-GGG	0	0.136592		0.0682958
GCG	AUC	GCG-AUC	0	0.135865		0.0679323
GGG	UAC	GGG-UAC	0	0.135091		0.0675457
GCG	AGU	GCG-AGU	0	0.13427		0.0671352
UGG	GAU	UGG-GAU	0	0.131402		0.065701
AAG	CCC	AAG-CCC	0	0.130901		0.0654507
ACG	GGU	ACG-GGU	0	0.130353		0.0651766
CUU	GUA	CUU-GUA	0	0.130324		0.0651618
UAG	GGC	UAG-GGC	0	0.127695		0.0638476
GAC	AAG	GAC-AAG	0	0.127107		0.0635535
UCG	AAC	UCG-AAC	0	0.120428		0.0602142
CUU	GCG	CUU-GCG	0	0.118988		0.059494
UAU	GUG	UAU-GUG	0	0.117588		0.0587939
CGC	GUG	CGC-GUG	0	0.116662		0.0583308
AUU	AAG	AUU-AAG	0	0.115713		0.0578567
CAU	AUG	CAU-AUG	0	0.114677		0.0573384
AGG	UAC	AGG-UAC	0	0.114474		0.057237
CCG	AUC	CCG-AUC	0	0.11208		0.05604
GGU	GUA	GGU-GUA	0	0.110676		0.0553382
AUC	AUG	AUC-AUG	0	0.110413		0.0552066
GUC	CUG	GUC-CUG	0	0.108413		0.0542066
AGU	GGA	AGU-GGA	0	0.108397		0.0541987
ACU	GGG	ACU-GGG	0	0.108191		0.0540956
GUC	AGG	GUC-AGG	0	0.10693		0.0534648
CGG	AAC	CGG-AAC	0	0.106274		0.0531369
AGU	ACG	AGU-ACG	0	0.105689		0.0528446
CAC	AUG	CAC-AUG	0	0.105217		0.0526087
AUU	GGG	AUU-GGG	0	0.104609		0.0523045
GGC	GCG	GGC-GCG	0	0.104515		0.0522573
CGU	GUA	CGU-GUA	0	0.102393		0.0511967
CUC	GCG	CUC-GCG	0	0.101017		0.0505087
GUA	AAU	GUA-AAU	0	0.100569		0.0502846
CUC	CUG	CUC-CUG	0	0.0990746		0.0495373
CAG	GGC	CAG-GGC	0	0.0974363		0.0487181
GGU	UUG	GGU-UUG	0	0.0970415		0.0485207
AGG	GCU	AGG-GCU	0	0.0949423		0.0474712
GCC	AUG	GCC-AUG	0	0.0922218		0.0461109
GCU	GGG	GCU-GGG	0	0.0897082		0.0448541
AAC	GCG	AAC-GCG	0	0.088969		0.0444845
GAC	ACG	GAC-ACG	0	0.0876267		0.0438133
AGC	AGG	AGC-AGG	0	0.0874877		0.0437438
CAC	GAG	CAC-GAG	0	0.0864301		0.043215
GUG	GGU	GUG-GGU	0	0.0855063		0.0427531
GAU	UUG	GAU-UUG	0	0.0854014		0.0427007
AGC	GUG	AGC-GUG	0	0.0836776		0.0418388
GCC	UAG	GCC-UAG	0	0.0775745		0.0387873
GAU	UCG	GAU-UCG	0	0.0704171		0.0352086
ACC	GUG	ACC-GUG	0	0.0700151		0.0350076
CAC	GGG	CAC-GGG	0	0.0689095		0.0344548
GAG	UGC	GAG-UGC	0	0.0680972		0.0340486
GUG	UUC	GUG-UUC	0	0.0679674		0.0339837
GUG	UUU	GUG-UUU	0	0.0606373		0.0303187
UUU	GAG	UUU-GAG	0	0.0603827		0.0301914
UAA	GGU	UAA-GGU	0	0.0600016		0.0300008
AUC	GUG	AUC-GUG	0	0.0595399		0.02977
UUG	GUC	UUG-GUC	0	0.0577896		0.0288948
ACC	GAG	ACC-GAG	0	0.0576393		0.0288197
UAG	GCC	UAG-GCC	0	0.0572138		0.0286069
CGC	GAG	CGC-GAG	0	0.0559742		0.0279871
AUC	GGG	AUC-GGG	0	0.0546054		0.0273027
GCC	UCG	GCC-UCG	0	0.0538159		0.026908
GCC	GCG	GCC-GCG	0	0.0536708		0.0268354
GUU	AAG	GUU-AAG	0	0.0526193		0.0263097
GUC	AAG	GUC-AAG	0	0.0522283		0.0261142
GCC	GUG	GCC-GUG	0	0.0518796		0.0259398
GGC	GGG	GGC-GGG	0	0.0510411		0.0255206
AUC	AAG	AUC-AAG	0	0.0492642		0.0246321
GGG	GCU	GGG-GCU	0	0.0457466		0.0228733
GAG	GCC	GAG-GCC	0	0.0425018		0.0212509
ACG	GAC	ACG-GAC	0	0.042187		0.0210935
AGG	GAC	AGG-GAC	0	0.0408311		0.0204156
AUC	GCG	AUC-GCG	0	0.0363386		0.0181693
CUU	GUG	CUU-GUG	0	0.0352601		0.01763
GAC	UGG	GAC-UGG	0	0.0349049		0.0174525
GUG	GUC	GUG-GUC	0	0.0347285		0.0173642
CUG	GGU	CUG-GGU	0	0.034122		0.017061
AUG	CUC	AUG-CUC	0	0.0299438		0.0149719
GAC	GUG	GAC-GUG	0	0.0298037		0.0149018
UCC	GAG	UCC-GAG	0	0.0293906		0.0146953
GCG	GAC	GCG-GAC	0	0.0289788		0.0144894
UGU	GUG	UGU-GUG	0	0.0265172		0.0132586
GCG	GUC	GCG-GUC	0	0.0260249		0.0130124
UAC	GCG	UAC-GCG	0	0.0240123		0.0120062
GGU	GCG	GGU-GCG	0	0.0238635		0.0119317
AGU	GCG	AGU-GCG	0	0.019968		0.009984
GGG	GUU	GGG-GUU	0	0.0198508		0.00992539
UCG	GAC	UCG-GAC	0	0.0172862		0.00864309
UGG	GUU	UGG-GUU	0	0.0148666		0.00743328
GGC	AGG	GGC-AGG	0	0.0115188		0.00575939
UUC	GUG	UUC-GUG	0	0.010043		0.00502149
GGC	GUG	GGC-GUG	0	0.00946726		0.00473363
CUG	GUC	CUG-GUC	0	0.00867746		0.00433873
CUC	GUG	CUC-GUG	0	0.00593029		0.00296514
GGG	GAC	GGG-GAC	0	0.0013507		0.00067535
GUC	GUG	GUC-GUG	0	0		0

## Sheet: Table S6
Supplementary Table S6. Oligo sequences used in shRNA synthesis
shRNA substrate	Scheme	Reverse primer sequence	Forward primer sequence
Variant 15455	One-cycle PCR	TAAGAATATTTCTCACAGCGTAAGTTTTTTTTTTTTTTTTCTTAGGCTGCGAGAAATATCCCTATAGTGAGTCGTATTA	TAATACGACTCACTATAG
Variant 03255		TAAGAATATTTCTCACAGATCAAGTTTTTTTTTTTTTTTTCTTGATCTGCGAGAAATATCCCTATAGTGAGTCGTATTA
Variant 12562		TAAGAATATTTCTCACAGATTAAGTTTTTTTTTTTTTTTTCTTAGTCTGCGAGAAATATCCCTATAGTGAGTCGTATTA
Variant 17588		TAAGAATATTTCTCACAGAGTTAGTTTTTTTTTTTTTTTTCTATCTCTGCGAGAAATATCCCTATAGTGAGTCGTATTA
23-stem-nomAHG		TAAGAATATTTCTCACAGATCAAAGTTTTTTTTTTTTTTCTTTGATCTGCGAGAAATATCCCTATAGTGAGTCGTATTA
23-stem-mAHG		TAAGAATATTTCTCACAGCGTAAAGTTTTTTTTTTTTTTCTTTAGGCTGCGAGAAATATCCCTATAGTGAGTCGTATTA
24-stem-nomAHG		TAAGAATATTTCTCACAGATCAAATGTTTTTTTTTTTTCATTTGATCTGCGAGAAATATCCCTATAGTGAGTCGTATTA
24-stem-mAHG		TAAGAATATTTCTCACAGCGTAAATGTTTTTTTTTTTTCATTTAGGCTGCGAGAAATATCCCTATAGTGAGTCGTATTA
25-stem-nomAHG		TAAGAATATTTCTCACAGATCAAATTGTTTTTTTTTTCAATTTGATCTGCGAGAAATATCCCTATAGTGAGTCGTATTA
25-stem-mAHG		TAAGAATATTTCTCACAGCGTAAATTGTTTTTTTTTTCAATTTAGGCTGCGAGAAATATCCCTATAGTGAGTCGTATTA
26-stem-nomAHG		TAAGAATATTTCTCACAGATCAAATTTGTTTTTTTTCAAATTTGATCTGCGAGAAATATCCCTATAGTGAGTCGTATTA
26-stem-mAHG		TAAGAATATTTCTCACAGCGTAAATTTGTTTTTTTTCAAATTTAGGCTGCGAGAAATATCCCTATAGTGAGTCGTATTA
Variant 21591		TAAGAATATTTCTCACAGATCACGTTTTTTTTTTTTTTTTCGTCATCTGCGAGAAATATCCCTATAGTGAGTCGTATTA
Variant noYSR		same as Variant 21591
Variant 19YS		TAAGAATATTTCTCACAGATCCCGTTTTTTTTTTTTTTTTCGGGATCTGCGAGAAATATCCCTATAGTGAGTCGTATTA
Variant 20SR		TAAGAATATTTCTCACAGATCCAGTTTTTTTTTTTTTTTTCTGCATCTGCGAGAAATATCCCTATAGTGAGTCGTATTA
Variant 19YSR		TAAGAATATTTCTCACAGATCCAGTTTTTTTTTTTTTTTTCTGGATCTGCGAGAAATATCCCTATAGTGAGTCGTATTA
Variant 20-YSR		TAAGAATATTTCTCACAGATCACGTTTTTTTTTTTTTTTTCGTGATCTGCGAGAAATATCCCTATAGTGAGTCGTATTA
Variant no20-YSR		same as Variant 03255
shRNA-a-22L		GTGGTGTCAATGTTACTGAGAAATGGGTCAGGTTTCTCAGTAACATTGACACCTATAGTGAGTCGTATTA
shRNA-a-22L-YSR		GTGGTGTCAATGTTACTGAGACATGGGTCAGGTGTCTCAGTAACATTGACACCTATAGTGAGTCGTATTA
shRNA-b-22L		AAGTAACCAAGAGTATTCCATATTGGGTCAGGATACAGAATACTCTTGGTTACTATAGTGAGTCGTATTA
shRNA-b-22L-YSR		AAGTAACCAAGAGTATTCCATCATGGGTCAGGTGACAGAATACTCTTGGTTACTATAGTGAGTCGTATTA
shRNA-c-22L		GGGCATCTGACCCGTGCTATTATTGGGTCAGGATAATAGCACGGGTCAGATGCTATAGTGAGTCGTATTA
shRNA-c-22L-YSR		GGGCATCTGACCCGTGCTATTCATGGGTCAGGTGAATAGCACGGGTCAGATGCTATAGTGAGTCGTATTA
shRNA-d-22L		AAGGAGAGTTAGAAAGGGCTTAATGGGTCAGGTTAAGCCCTTTCTAACTCTCCTATAGTGAGTCGTATTA
shRNA-d-22L-YSR		AAGGAGAGTTAGAAAGGGCTTCATGGGTCAGGTGAAGCCCTTTCTAACTCTCCTATAGTGAGTCGTATTA
Variant no18-mAHG-no-20-YSR		same as Variant 03255
Variant 18-mAHG		same as Variant 15455
Variant 18-mAHG-20-YSR		TAAGAATATTTCTCACAGCGTACGTTTTTTTTTTTTTTTTCGTAGGCTGCGAGAAATATCCCTATAGTGAGTCGTATTA
Variant 17513-two-loop		TAAGAATATTTCTCACAGATCCAGTTTTTTTGCTTGCNNNNNNNNNNNNNNNNNNNNNNNNNNNNNNNNGCAAGCTTTTTTTCTGGATCTGCGAGAAATATCCCTATAGTGAGTCGTATTA
Variant 21591-two-loop		TAAGAATATTTCTCACAGATCACGTTTTTTTGCTTGCNNNNNNNNNNNNNNNNNNNNNNNNNNNNNNNNGCAAGCTTTTTTTCGTCATCTGCGAGAAATATCCCTATAGTGAGTCGTATTA

## Sheet: Table S7
Supplementary Table S7. Oligo sequences used in pre-miRNA synthesis
shRNA substrate	Scheme	PCR template	Forward primer sequence	Reverse primer sequence
Pre-mir-378a-WT	Normal PCR	CTGATGAGTCCGTGAGGACGAAACGGTACCCGGTACCGTCCTCCTGACTCCAGGTCCtGTGTGTTACCTAGAAATAGCAC	TAATACGACTCACTATAGGGaaaaaaaaaaGGACCTGGAGTCAGGAGCTGATGAGTCCGTGAGGACG	GCCTTCTGACTCCAAGTCCAGTGCTATTTCTAGGTAACAC
Pre-mir-378a-SNP		CTGATGAGTCCGTGAGGACGAAACGGTACCCGGTACCGTCCTCCTGACTCCAGGTCCaGTGTGTTACCTAGAAATAGCAC	same as Pre-mir-378a-WT	same as Pre-mir-378a-WT
Pre-mir-517a-WT		CTGATGAGTCCGTGAGGACGAAACGGTACCCGGTACCGTC CCTCTAGATGGAAGCACTGTCTGTTGTATAAAAGAAAAGA	TAATACGACTCACTATAGGGaaaaaaaaaaaaGCTTCCATCTAGAGGCTGATGAGTCCGTGAGGACG	ACACTCTAAAGGGATGCACgATCTTTTCTTTTATACAACAG
Pre-mir-517a-SNP		same as Pre-mir-517a-WT	same as Pre-mir-517a-WT	ACACTCTAAAGGGATGCACtATCTTTTCTTTTATACAACAG
Pre-mir-32 YCR (WT)		GTCCGTGAGGACGAAACGGTACCCGGTACCGTCTATTGCACATTACTAAGTTGcATGTTGTCACGGCCTCAATGC	TAATACGACTCACTATAGGGaaaaaaaaaaaaaaaAGTAATGTGCAATACTGATGAGTCCGTGAGGACGAAACGG	AATATCACACACACTAAATTGCATTGAGGCCGTGACAAC
Pre-mir-32 noYCR (SNP)		GTCCGTGAGGACGAAACGGTACCCGGTACCGTCTATTGCACATTACTAAGTTGtATGTTGTCACGGCCTCAATGC	same as Pre-mir-32a YCR (WT)	same as Pre-mir-32a YCR (WT)
Pre-mir-216a YCR (WT)		GTCCGTGAGGACGAAACGGTACCCGGTACCGTCTAATCTCAGCTGGCAACTGTGAGATGTTCATAC	TAATACGACTCACTATAGGGaaaaaaaaaaaaaaaGCCAGCTGAGATTACTGATGAGTCCGTGAGGACGAAACGG	CATAATCCCAGAGACCACTGTgAGGGATTGTATGAACATCTCACAGTTG
Pre-mir-216a noYCR (SNP)		same as Pre-mir-216a YCR (WT)	same as Pre-mir-216a YCR (WT)	CATAATCCCAGAGACCACTGTaAGGGATTGTATGAACATCTCACAGTTG
Pre-mir-369 YCR (WT)		GAGTCCGTGAGGACGAAACGGTACCCGGTACCGTCAGATCGACCGTGTTATATTCGCTTTATTGACTTCGAATAATA	TAATACGACTCACTATAGGGaaaaaaaaaaaATAACACGGTCGATCTCTGATGAGTCCGTGAGGACGAAACG	AAAGATCAACCATGTATTATTCGAAGTCAATAAAG
Pre-mir-369 noYCR (SNP)		GAGTCCGTGAGGACGAAACGGTACCCGGTACCGTCAGATCGACCGTGTTATATTTGCTTTATTGACTTCGAATAATA	same as Pre-mir-369 YCR (WT)	same as Pre-mir-369 YCR (WT)
Pre-mir-411 YCR (WT)		AGTCCGTGAGGACGAAACGGTACCCGGTACCGTCTAGTAGACCGTATAGCGTACGCTTTATCTGTGACGTATGTAA	TAATACGACTCACTATAGGGaaaaaaaaaaaCTATACGGTCTACTACTGATGAGTCCGTGAGGACGAAACGG	GTTAGTGGACCGTGTTACATACGTCACAGATAAAG
Pre-mir-411 noYCR (SNP)		AGTCCGTGAGGACGAAACGGTACCCGGTACCGTCTAGTAGACCGTATAGCGTATGCTTTATCTGTGACGTATGTAA	same as Pre-mir-411 YCR (WT)	same as Pre-mir-411 YCR (WT)
Pre-mir-143 noYCR (WT)		TCCGTGAGGACGAAACGGTACCCGGTACCGTCGGTGCAGTGCTGCATCTCTGgTCAGTTGGGAGTCTGAGATGAA	TAATACGACTCACTATAGGGaaaaaaaaaaaaGCACTGCACCCTGATGAGTCCGTGAGGACGAAACGGTA	GAGCTACAGTGCTTCATCTCAGACTCCCAACTG
Pre-mir-143 YCR (SNP)		TCCGTGAGGACGAAACGGTACCCGGTACCGTCGGTGCAGTGCTGCATCTCTGaTCAGTTGGGAGTCTGAGATGAA	same as Pre-mir-143 noYCR (WT)	same as Pre-mir-143 noYCR (WT)
Pre-mir-377 noYCR (WT)		TCCGTGAGGACGAAACGGTACCCGGTACCGTCAGAGGTTGCCCTTGGTGAATTCgCTTTATTTATGTTGAATCACACAA	TAATACGACTCACTATAGGGaaaaaaaaaaaaaaAAGGGCAACCTCTCTGATGAGTCCGTGAGGACGAAACGGTA	ACAAAAGTTGCCTTTGTGTGATTCAACATAAAT
Pre-mir-377 YCR (SNP)		TCCGTGAGGACGAAACGGTACCCGGTACCGTCAGAGGTTGCCCTTGGTGAATTCaCTTTATTTATGTTGAATCACACAA	same as Pre-mir-377 noYCR (WT)	same as Pre-mir-377 noYCR (WT)
Pre-mir-1180 noYCR (WT)		AGTCCGTGAGGACGAAACGGTACCCGGTACCGTCGGACCCACCCGGCCGGGAAtAGTGCTCCTGGTTGTTTCCGGCT	TAATACGACTCACTATAGGGaaaaaaaaaaaaCGGGTGGGTCCCTGATGAGTCCGTGAGGACGAAACGG	ACACACCCACGCGAGCCGGAAACAACCAGGAGC
Pre-mir-1180 YCR (SNP)		AGTCCGTGAGGACGAAACGGTACCCGGTACCGTCGGACCCACCCGGCCGGGAAcAGTGCTCCTGGTTGTTTCCGGCT	same as Pre-mir-1180 noYCR (WT)	same as Pre-mir-1180 noYCR (WT)
Pre-mir-3164 noYCR (WT)		GAGTCCGTGAGGACGAAACGGTACCCGGTACCGTCTGTGACTTTAAGGGAAATGGCgCACAGCAGACCCTGCAATCATG	TAATACGACTCACTATAGGGaaaaaaaaaaaaCGCCATTTCCCTTAAAGTCACACTGATGAGTCCGTGAGGACGAAACG	ACTGCGACTTCAAGCAAAACGGCATGATTGCAGGGTCTGCTG
Pre-mir-3164 YCR (SNP)		GAGTCCGTGAGGACGAAACGGTACCCGGTACCGTCTGTGACTTTAAGGGAAATGGCaCACAGCAGACCCTGCAATCATG	same as Pre-mir-3164 noYCR (WT)	same as Pre-mir-3164 noYCR (WT)
Pre-mir-15b YCR (WT)		GTGAGGACGAAACGGTACCCGGTACCGTCTAGCAGCACATCATGGTTTACATGCTACAG	TAATACGACTCACTATAGGGTGTGCTGCTACTGATGAGTCCGTGAGGACGAAACGGTAC	TAGAGCAGCAAATAATGATTCgCATCTTGACTGTAGCATGTAAACCAT
Pre-mir-15b noYCR (SNP)		same as Pre-mir-15b YCR (WT)	same as Pre-mir-15b YCR (WT)	TAGAGCAGCAAATAATGATTCcCATCTTGACTGTAGCATGTAAACCAT
Pre-mir-323a YCR (WT)		AGGACGAAACGGTACCCGGTACCGTCAGGTGGTCCGTGGCGCGTTCGCTTTATTTATGG	TAATACGACTCACTATAGGGACCACCTCTGATGAGTCCGTGAGGACGAAACGGTACCCG	AGAGGTCGACCGTGTAATGTGcGCCATAAATAAAGCGAACG
Pre-mir-323a noYCR (SNP)		same as Pre-mir-323a YCR (WT)	same as Pre-mir-323a YCR (WT)	AGAGGTCGACCGTGTAATGTGtGCCATAAATAAAGCGAACG
shRNA substrate	Scheme	1st PCR (one-cycle PCR)	2nd PCR (one-cycle PCR)	Overlapping PCR
Pre-mir-369 YCR-two-loop (WT)	Overlapping PCR	F-HH-pre-369 TAATACGACTCACTATAGGGaaaaaaaaaaaATAACACGGTCGATCTCTGATGAGTCCGTGAGGACGAAACG R-HH-pre-369-YCR GCAAGCTAAAGCgAATATAACACGGTCGATCTGACGGTACCGGGTACCGTTTCGTCCTCACGGACTC Product: Pre-369-YCR-first-half	F-pre-369-YCR-2ndhalf TTATATTcGCTTTAGCTTGCNNNNNNNNNNNNNNNNNNNNNNNNNNNNNNNNGCAAGCGACTTCGAATAATACATGGTTGATCTTT R-pre-369-2ndhalf AAAGATCAACCATGTATTAT Product: Pre-369-YCR-2nd-half	FT7 (TAATACGACTCACTATAGGG) + Pre-369-YCR-first-half + Pre-369-YCR-2nd-half + R-pre-369-2ndhalf
Pre-mir-369 noYCR-two-loop (WT)	Overlapping PCR	F-HH-pre-369 TAATACGACTCACTATAGGGaaaaaaaaaaaATAACACGGTCGATCTCTGATGAGTCCGTGAGGACGAAACG R-HH-pre-369-noYCR GCAAGCTAAAGCaAATATAACACGGTCGATCTGACGGTACCGGGTACCGTTTCGTCCTCACGGACTC Product: Pre-369-noYCR-first-half	F-pre-369-YCR-2ndhalf TTATATTtGCTTTAGCTTGCNNNNNNNNNNNNNNNNNNNNNNNNNNNNNNNNGCAAGCGACTTCGAATAATACATGGTTGATCTTT R-pre-369-2ndhalf AAAGATCAACCATGTATTAT Product: Pre-369-noYCR-2nd-half	FT7 (TAATACGACTCACTATAGGG) + Pre-369-noYCR-first-half + Pre-369-noYCR-2nd-half + R-pre-369-2ndhalf

## Sheet: Table S8
Supplementary Table S8. Oligo sequences used in plasmid construction for dual-reporter assays
Plasmid	Plasmid backbone	Forward primer sequence	Reverse primer	Cloning method
pU6-shRNA-a-22L	pU6-Sp-pegRNA-HEK3_CTT_ins	caccGGTGTCAATGTTACTGAGAAACCTGACCCATTTCTCAGTAACATTGACACCAC	aaaaGTGGTGTCAATGTTACTGAGAAATGGGTCAGGTTTCTCAGTAACATTGACACC	BsmbI-v2 digestion, T4 DNA ligation
pU6-shRNA-a-22L-YSR	pU6-Sp-pegRNA-HEK3_CTT_ins	caccGGTGTCAATGTTACTGAGACACCTGACCCATGTCTCAGTAACATTGACACCAC	aaaaGTGGTGTCAATGTTACTGAGACATGGGTCAGGTGTCTCAGTAACATTGACACC	BsmbI-v2 digestion, T4 DNA ligation
pU6-shRNA-b-22L	pU6-Sp-pegRNA-HEK3_CTT_ins	ccacGTAACCAAGAGTATTCTGTATCCTGACCCAATATGGAATACTCTTGGTTACTT	aaaaAAGTAACCAAGAGTATTCCATATTGGGTCAGGATACAGAATACTCTTGGTTAC	BsmbI-v2 digestion, T4 DNA ligation
pU6-shRNA-b-22L-YSR	pU6-Sp-pegRNA-HEK3_CTT_ins	ccacGTAACCAAGAGTATTCTGTCACCTGACCCATGATGGAATACTCTTGGTTACTT	aaaaAAGTAACCAAGAGTATTCCATCATGGGTCAGGTGACAGAATACTCTTGGTTAC	BsmbI-v2 digestion, T4 DNA ligation
pGL3-FL-gene-a	pGL3-FL	ctagaGTGGTGTCAATGTTACTGAGAg	aattcTCTCAGTAACATTGACACCACt	XbaI and EcoRI digestion, T4 DNA ligation
pGL3-FL-gene-b	pGL3-FL	ctagaAAGTAACCAAGAGTATTCCATg	aattcATGGAATACTCTTGGTTACTTt	XbaI and EcoRI digestion, T4 DNA ligation

## Sheet: Table S9
Supplementary Table S9. SNPs alter mWCU motifs in human pre-miRNAs
MiRBase ID	SNP ID	Wild-type	SNP	Chromosome	SNP position	Strand	Pre-miRNA sequence (wild-type)	Pre-miRNA sequence (SNP)	17-mWCU motif (wild-type)	18-mWCU motif (wild-type)	17-mWCU motif (SNP)	18-mWCU motif (SNP)	17-mWCU motif (wild-type) score	18-mWCU motif (wild-type) score	17-mWCU motif (SNP) score	18-mWCU motif (SNP) score	∆17-mWCU score	∆18-mWCU score
hsa-let-7f-1	rs780673185	A	C	chr9	94176411	+	UGAGGUAGUAGAUUGUAUAGUUGUGGGGUAGUGAUUUUACCCUGUUCAGGAGAUAACUAUACAAUCUAUUGCCUUCC	UGAGGUAGUAGAUUGUAUAGUUGUGGGGUAGUGAUUUUACCCUGUUCAGGAGAUAACUCUACAAUCUAUUGCCUUCC	AUA-UAU	UAG-CUA	AUA-UCU	UAG-CUC	22.9621	36.0897	51.9472	11.4149	-28.985	24.6748
hsa-mir-105-2	rs778443619	C	A	chrX	152394439	-	UCAAAUGCUCAGACUCCUGUGGUGGCUGCUUAUGCACCACGGAUGUUUGAGCAUGUGCU	UCAAAUGCUCAGACUCCUGUGGUGGCUGCUUAUGCACCACGUAUGUUUGAGCAUGUGCU	CUG-CGG	UGU-ACG	CUG-CGU	UGU-ACG	28.1384	13.2813	4.95974	13.2813	23.1787	0
hsa-mir-1252	rs1490297749	T	C	chr12	79419300	+	AGAAGGAAAUUGAAUUCAUUUAGAAAAGAGAAUUCCAAAUGAGCUUAAUUUCCUUUUUU	AGAAGGAAAUUGAAUUCAUUUAGAAAAGAGAAUUCCAAACGAGCUUAAUUUCCUUUUUU	CAU-AUG	AUU-AAU	CAU-ACG	AUU-AAC	28.8681	26.6982	50.3452	6.86308	-21.4771	19.8352
hsa-mir-125b-2	rs575583557	A	G	chr21	16590295	+	UCCCUGAGACCCUAACUUGUGAGGUAUUUUAGUAACAUCACAAGUCAGGCUCUUGGGACCU	UCCCUGAGACCCUAACUUGUGAGGUAUUUUAGUAACAUCACAGGUCAGGCUCUUGGGACCU	UUG-CAA	UGU-ACA	UUG-CAG	UGU-ACA	45.1338	30.3743	9.4662	30.3743	35.6676	0
hsa-mir-127	rs779953498	G	A	chr14	100883037	+	CUGAAGCUCAGAGGGCUCUGAUUCAGAAAGAUCAUCGGAUCCGUCUGAGCUUGGCU	CUGAAGCUCAGAGGGCUCUGAUUCAGAAAGAUCAUCAGAUCCGUCUGAGCUUGGCU	UCU-GGA	CUG-CGG	UCU-AGA	CUG-CAG	9.54833	28.1384	37.9681	24.15	-28.4198	3.98844
hsa-mir-1283-1	rs899006351	T	C	chr19	53688511	+	CUACAAAGGAAAGCGCUUUCUGUUGUCAGAAAGAAGAGAAAGCGCUUCCCUUUUGAGGG	CUACAAAGGAAAGCGCCUUCUGUUGUCAGAAAGAAGAGAAAGCGCUUCCCUUUUGAGGG	UUU-AAA	UUC-GAA	CUU-AAA	UUC-GAA	39.6536	23.4163	12.4547	23.4163	27.1989	0
hsa-mir-1286	rs775536923	C	T	chr22	20249184	-	GACUCAGCUUGCUCUGGCUGCUGGAUUGAAUUAGCUGCAGGACCAAGAUGAGCCCU	GACUCAGCUUGCUCUGACUGCUGGAUUGAAUUAGCUGCAGGACCAAGAUGAGCCCU	GCU-UGC	CUG-CUG	ACU-UGC	CUG-CUG	54.1621	39.8795	20.2095	39.8795	33.9526	0
hsa-mir-129-1	rs1292558969	A	G	chr7	128207921	+	CUUUUUGCGGUCUGGGCUUGCUGUUCCUCUCAACAGUAGUCAGGAAGCCCUUACCCCAAAAAGUAU	CUUUUUGCGGUCUGGGCUUGCUGUUCCUCUCAACAGUAGUCAGGAGGCCCUUACCCCAAAAAGUAU	CUU-AAG	UUG-GAA	CUU-AGG	UUG-GAG	16.326	1.52341	41.0014	0.361176	-24.6754	1.16223
hsa-mir-1294	rs759877419	A	G	chr5	154347193	+	UGUGAGGUUGGCAUUGUUGUCUGGCAUUGUCUGAUAUACAACAGUGCCAACCUCACAGG	UGUGAGGUUGGCAUUGUUGUCUGGCAUUGUCUGAUAUACAGCAGUGCCAACCUCACAGG	UUG-CAA	UGU-ACA	UUG-CAG	UGU-ACA	45.1338	30.3743	9.4662	30.3743	35.6676	0
hsa-mir-1298	rs1556419646	A	G	chrX	114715305	+	UUCAUUCGGCUGUCCAGAUGUAUCCAAGUACCCUGUGUUAUUUGGCAAUAAAUACAUCUGGGCAACUGACUGAACU	UUCAUUCGGCUGUCCAGAUGUAUCCAAGUACCCUGUGUUAUUUGGCAAUAAAUACGUCUGGGCAACUGACUGAACU	GAU-AUC	AUG-CAU	GAU-GUC	AUG-CGU	36.6673	35.4891	8.50656	34.2345	28.1608	1.25455
hsa-mir-1298	rs782013854	T	G	chrX	114715306	+	UUCAUUCGGCUGUCCAGAUGUAUCCAAGUACCCUGUGUUAUUUGGCAAUAAAUACAUCUGGGCAACUGACUGAACU	UUCAUUCGGCUGUCCAGAUGUAUCCAAGUACCCUGUGUUAUUUGGCAAUAAAUACAGCUGGGCAACUGACUGAACU	GAU-AUC	AUG-CAU	GAU-AGC	AUG-CAG	36.6673	35.4891	57.4758	7.09246	-20.8085	28.3966
hsa-mir-1307	rs1361155526	G	T	chr10	103394342	-	UCGACCGGACCUCGACCGGCUCGUCUGUGUUGCCAAUCGACUCGGCGUGGCGUCGGUCGUGG	UCGACCGGACCUCGACCGGAUCGUCUGUGUUGCCAAUCGACUCGGCGUGGCGUCGGUCGUGG	GGC-CUC	GCU-ACU	GGA-CUC	GAU-ACU	55.6046	44.4598	28.6289	42.7775	26.9758	1.68228
hsa-mir-1323	rs759159543	A	G	chr19	53672015	+	UCAAAACUGAGGGGCAUUUUCUGUGGUUUGAAAGGAAAGUGCACCCAGUUUUGGGG	UCAAAACUGAGGGGCAUUUUCUGUGGUUUGAAAGGAAGGUGCACCCAGUUUUGGGG	UUU-AAA	UUC-GAA	UUU-AAG	UUC-GAA	39.6536	23.4163	6.41804	23.4163	33.2355	0
hsa-mir-136	rs147448304	A	C	chr14	100884751	+	ACUCCAUUUGUUUUGAUGAUGGAUUCUUAUGCUCCAUCAUCGUCUCAAAUGAGUCU	ACUCCAUUUGUUUUGAUGAUGGAUUCUUAUGCUCCCUCAUCGUCUCAAAUGAGUCU	GAU-AUC	AUG-CAU	GAU-CUC	AUG-CCU	36.6673	35.4891	11.7458	51.7985	24.9215	-16.3095
hsa-mir-136	rs757383513	G	A	chr14	100884733	+	ACUCCAUUUGUUUUGAUGAUGGAUUCUUAUGCUCCAUCAUCGUCUCAAAUGAGUCU	ACUCCAUUUGUUUUGAUAAUGGAUUCUUAUGCUCCAUCAUCGUCUCAAAUGAGUCU	GAU-AUC	AUG-CAU	AAU-AUC	AUG-CAU	36.6673	35.4891	15.0258	35.4891	21.6416	0
hsa-mir-139	rs376878017	C	A	chr11	72615087	-	UCUACAGUGCACGUGUCUCCAGUGUGGCUCGGAGGCUGGAGACGCGGCCCUGUUGGAGU	UCUACAGUGCACGUGUCUCCAGUGUGGCUCGGAGGCUUGAGACGCGGCCCUGUUGGAGU	UCC-GGA	CCA-UGG	UCC-UGA	CCA-UUG	20.2574	24.3554	41.9583	41.7702	-21.7009	-17.4148
hsa-mir-145	rs747523129	A	G	chr5	149430701	+	GUCCAGUUUUCCCAGGAAUCCCUUAGAUGCUAAGAUGGGGAUUCCUGGAAAUACUGUUCU	GUCCAGUUUUCCCAGGAAUCCCUUAGAUGCUAAGAUGGGGGUUCCUGGAAAUACUGUUCU	AAU-AUU	AUC-GAU	AAU-GUU	AUC-GGU	36.7626	17.7996	12.0509	18.0873	24.7117	-0.287627
hsa-mir-147b	rs376183261	T	G	chr15	45433101	+	GUGGAAACAUUUCUGCACAAACUAGAUUCUGGACACCAGUGUGCGGAAAUGCUUCUGCUA	GUGGAAACAUUUCUGCACAAACUAGAUUCUGGACACCAGUGGGCGGAAAUGCUUCUGCUA	ACA-UGU		ACA-UGG		29.1022		3.35993		25.7422
hsa-mir-15b	rs192595529	G	A	chr3	160404646	+	UAGCAGCACAUCAUGGUUUACAUGCUACAGUCAAGAUGCGAAUCAUUAUUUGCUGCUCUA	UAGCAGCACAUCAUGGUUUACAUGCUACAGUCAAGAUGCAAAUCAUUAUUUGCUGCUCUA	UUU-GAA	UUA-CGA	UUU-AAA	UUA-CAA	8.93913	50.1492	39.6536	39.8749	-30.7144	10.2743
hsa-mir-16-2	rs775368833	A	G	chr3	160404800	+	UAGCAGCACGUAAAUAUUGGCGUAGUGAAAUAUAUAUUAAACACCAAUAUUACUGUGCUGCUUUA	UAGCAGCACGUAAAUAUUGGCGUAGUGAAAUAUAUAUUAAACACCAGUAUUACUGUGCUGCUUUA	UUG-CAA	UGG-CCA	UUG-CAG	UGG-CCA	45.1338	16.3359	9.4662	16.3359	35.6676	0
hsa-mir-16-2	rs1258560931	T	C	chr3	160404770	+	UAGCAGCACGUAAAUAUUGGCGUAGUGAAAUAUAUAUUAAACACCAAUAUUACUGUGCUGCUUUA	UAGCAGCACGUAAAUACUGGCGUAGUGAAAUAUAUAUUAAACACCAAUAUUACUGUGCUGCUUUA	UUG-CAA	UGG-CCA	CUG-CAA	UGG-CCA	45.1338	16.3359	18.3192	16.3359	26.8146	0
hsa-mir-185	rs916984502	A	G	chr22	20033188	+	UGGAGAGAAAGGCAGUUCCUGAUGGUCCCCUCCCCAGGGGCUGGCUUUCCUCUGGU	UGGAGAGAAAGGCAGUUCCUGAUGGUCCCCUCCCCGGGGGCUGGCUUUCCUCUGGU	CCU-AGG	CUG-CAG	CCU-GGG	CUG-CGG	29.2359	24.15	8.54224	28.1384	20.6936	-3.98844
hsa-mir-1910	rs374138328	C	G	chr16	85741648	-	CCAGUCCUGUGCCUGCCGCCUUUGUGCUGUCCUUGGAGGGAGGCAGAAGCAGGAUGACAA	CCAGUCCUGUGCCUGCCGCCUUUGUGCUGUCCUUGGAGGGACGCAGAAGCAGGAUGACAA	CGC-GAG	GCC-GGA	CGC-GAC	GCC-GGA	39.8774	3.26876	16.1626	3.26876	23.7149	0
hsa-mir-193b	rs749491315	A	T	chr16	14303998	+	CGGGGUUUUGAGGGCGAGAUGAGUUUAUGUUUUAUCCAACUGGCCCUCAAAGUCCCGCU	CGGGGUUUUGAGGGCGAGUUGAGUUUAUGUUUUAUCCAACUGGCCCUCAAAGUCCCGCU	AGA-ACU	GAU-AAC	AGU-ACU	GUU-AAC	6.43503	66.5887	33.5208	18.6893	-27.0857	47.8993
hsa-mir-195	rs769526119	T	C	chr17	7017646	-	UAGCAGCACAGAAAUAUUGGCACAGGGAAGCGAGUCUGCCAAUAUUGGCUGUGCUGCUCCA	UAGCAGCACAGAAAUAUUGGCACAGGGAAGCGAGUCUGCCAGUAUUGGCUGUGCUGCUCCA	UUG-CAA	UGG-CCA	UUG-CAG	UGG-CCA	45.1338	16.3359	9.4662	16.3359	35.6676	0
hsa-mir-195	rs376953960	A	G	chr17	7017671	-	UAGCAGCACAGAAAUAUUGGCACAGGGAAGCGAGUCUGCCAAUAUUGGCUGUGCUGCUCCA	UAGCAGCACAGAAAUACUGGCACAGGGAAGCGAGUCUGCCAAUAUUGGCUGUGCUGCUCCA	UUG-CAA	UGG-CCA	CUG-CAA	UGG-CCA	45.1338	16.3359	18.3192	16.3359	26.8146	0
hsa-mir-196a-1	rs556956624	T	C	chr17	48632513	-	UAGGUAGUUUCAUGUUGUUGGGCCUGGGUUUCUGAACACAACAACAUUAAACCACCCGAU	UAGGUAGUUUCAUGUUGUUGGGCCUGGGUUUCUGAACACAGCAACAUUAAACCACCCGAU	GUU-AAC	UUG-CAA	GUU-AGC	UUG-CAG	18.6893	45.1338	44.891	9.4662	-26.2017	35.6676
hsa-mir-196a-2	rs755062780	G	A	chr12	53991778	+	UAGGUAGUUUCAUGUUGUUGGGAUUGAGUUUUGAACUCGGCAACAAGAAACUGCCUGAG	UAGGUAGUUUCAUGUUAUUGGGAUUGAGUUUUGAACUCGGCAACAAGAAACUGCCUGAG	GUU-GGC	UUG-CGG	AUU-GGC	UUG-CGG	26.5654	11.6272	2.606	11.6272	23.9594	0
hsa-mir-205	rs760737889	T	A	chr1	209432205	+	UCCUUCAUUCCACCGGAGUCUGUCUCAUACCCAACCAGAUUUCAGUGGAGUGAAGUUCA	UCCUUCAUUCCACCGGAGUCUGUCUCAUACCCAACCAGAAUUCAGUGGAGUGAAGUUCA	AGU-AUU	GUC-GAU	AGU-AAU	GUC-GAA	29.1148	9.95855	54.6306	4.2735	-25.5158	5.68506
hsa-mir-208a	rs778469139	A	T	chr14	23388641	-	GAGCUUUUGGCCCGGGUUAUACCUGAUGCUCACGUAUAAGACGAGCAAAAAGCUUGU	GAGCUUUUGGCCCGGGUAAUACCUGAUGCUCACGUAUAAGACGAGCAAAAAGCUUGU	UUA-UAA	UAU-AUA	UAA-UAA	AAU-AUA	36.006	45.2742	63.9599	15.7929	-27.9539	29.4813
hsa-mir-208b	rs761263615	A	T	chr14	23418036	-	AAGCUUUUUGCUCGAAUUAUGUUUCUGAUCCGAAUAUAAGACGAACAAAAGGUUUGU	AAGCUUUUUGCUCGAAUAAUGUUUCUGAUCCGAAUAUAAGACGAACAAAAGGUUUGU	UUA-UAA	UAU-AUA	UAA-UAA	AAU-AUA	36.006	45.2742	63.9599	15.7929	-27.9539	29.4813
hsa-mir-210	rs1484589425	T	C	chr11	568153	-	AGCCCCUGCCCACCGCACACUGCGCUGCCCCAGACCCACUGUGCGUGUGACAGCGGCUGA	AGCCCCUGCCCACCGCACGCUGCGCUGCCCCAGACCCACUGUGCGUGUGACAGCGGCUGA	CAC-CUG	ACU-ACU	CGC-CUG	GCU-ACU	3.66411	80.4046	40.1046	44.4598	-36.4405	35.9448
hsa-mir-216a	rs1465789697	A	T	chr2	55989022	-	UAAUCUCAGCUGGCAACUGUGAGAUGUUCAUACAAUCCCUCACAGUGGUCUCUGGGAUUAUG	UAAUCUCAGCUGGCAACUGAGAGAUGUUCAUACAAUCCCUCACAGUGGUCUCUGGGAUUAUG	UGU-ACA	GUG-CAC	UGA-ACA	GAG-CAC	30.3743	26.4163	6.4365	72.6632	23.9378	-46.2469
hsa-mir-216a	rs1490501989	C	T	chr2	55989023	-	UAAUCUCAGCUGGCAACUGUGAGAUGUUCAUACAAUCCCUCACAGUGGUCUCUGGGAUUAUG	UAAUCUCAGCUGGCAACUAUGAGAUGUUCAUACAAUCCCUCACAGUGGUCUCUGGGAUUAUG	UGU-ACA	GUG-CAC	UAU-ACA	AUG-CAC	30.3743	26.4163	52.4639	16.1499	-22.0896	10.2664
hsa-mir-217	rs374669006	T	C	chr2	55983004	-	UACUGCAUCAGGAACUGAUUGGAUAAGAAUCAGUCACCAUCAGUUCCUAAUGCAUUGCCU	UACUGCAUCAGGAACUGAUUGGAUAAGAAUCAGUCACCGUCAGUUCCUAAUGCAUUGCCU	GAU-AUC		GAU-GUC		36.6673		8.50656		28.1608
hsa-mir-217	rs751993696	C	T	chr2	55983026	-	UACUGCAUCAGGAACUGAUUGGAUAAGAAUCAGUCACCAUCAGUUCCUAAUGCAUUGCCU	UACUGCAUCAGGAACUAAUUGGAUAAGAAUCAGUCACCAUCAGUUCCUAAUGCAUUGCCU	GAU-AUC		AAU-AUC		36.6673		15.0258		21.6416
hsa-mir-218-2	rs1334135450	T	C	chr5	168768188	-	UUGUGCUUGAUCUAACCAUGUGGUGGAACGAUGGAAACGGAACAUGGUUCUGUCAAGCACCGCG	UUGUGCUUGAUCUAACCAUGUGGUGGAACGAUGGAAACGGAACGUGGUUCUGUCAAGCACCGCG	CAU-AUG	AUG-CAU	CAU-GUG	AUG-CGU	28.8681	35.4891	4.86987	34.2345	23.9982	1.25455
hsa-mir-2277	rs1473558358	G	T	chr5	93620753	-	AGCGCGGGCUGAGCGCUGCCAGUCAGCGCUCACAUUAAGGCUGACAGCGCCCUGCCUGGCUCG	AGCGCGGGCUGAGCGCUGACAGUCAGCGCUCACAUUAAGGCUGACAGCGCCCUGCCUGGCUCG	GCC-GAC	CCA-UGA	GAC-GAC	ACA-UGA	8.52808	20.8025	66.6755	8.48016	-58.1474	12.3223
hsa-mir-26a-2	rs768371795	T	C	chr12	57824638	-	UUCAAGUAAUCCAGGAUAGGCUGUUUCCAUCUGUGAGGCCUAUUCUUGAUUACUUGUUUC	UUCAAGUAAUCCAGGAUAGGCUGUUUCCAUCUGUGAGGCCUGUUCUUGAUUACUUGUUUC	UAG-CUA	AGG-CCU	UAG-CUG	AGG-CCU	36.0897	19.412	8.18076	19.412	27.909	0
hsa-mir-26a-2	rs1012142515	A	C	chr12	57824663	-	UUCAAGUAAUCCAGGAUAGGCUGUUUCCAUCUGUGAGGCCUAUUCUUGAUUACUUGUUUC	UUCAAGUAAUCCAGGAGAGGCUGUUUCCAUCUGUGAGGCCUAUUCUUGAUUACUUGUUUC	UAG-CUA	AGG-CCU	GAG-CUA	AGG-CCU	36.0897	19.412	13.9057	19.412	22.184	0
hsa-mir-27a	rs1222227623	A	G	chr19	13836466	-	AGGGCUUAGCUGCUUGUGAGCAGGGUCCACACCAAGUCGUGUUCACAGUGGCUAAGUUCCGC	AGGGCUUAGCUGCUUGUGAGCAGGGUCCACACCAAGUCGUGUCCACAGUGGCUAAGUUCCGC	GAG-UUC	AGC-GUU	GAG-UCC	AGC-GUC	35.9926	27.9477	77.6468	5.54464	-41.6541	22.403
hsa-mir-28	rs1239471924	C	A	chr3	188688836	+	AAGGAGCUCACAGUCUAUUGAGUUACCUUUCUGACUUUCCCACUAGAUUGUGAGCUCCUGGA	AAGGAGCUCACAGUCUAUUGAGUUACCUUUCUGACUUUCCCAAUAGAUUGUGAGCUCCUGGA	AUU-ACU	UUG-CAC	AUU-AAU	UUG-CAA	51.4052	16.989	26.6982	45.1338	24.707	-28.1448
hsa-mir-28	rs564264103	A	G	chr3	188688810	+	AAGGAGCUCACAGUCUAUUGAGUUACCUUUCUGACUUUCCCACUAGAUUGUGAGCUCCUGGA	AAGGAGCUCACAGUCUGUUGAGUUACCUUUCUGACUUUCCCACUAGAUUGUGAGCUCCUGGA	AUU-ACU	UUG-CAC	GUU-ACU	UUG-CAC	51.4052	16.989	29.1753	16.989	22.23	0
hsa-mir-299	rs768725045	G	T	chr14	101023835	+	AUGGUUUACCGUCCCACAUACAUUUUGAAUAUGUAUGUGGGAUGGUAAACCGCUU	AUGGUUUACCGUCCCACAUACAUUUUGAAUAUGUAUUUGGGAUGGUAAACCGCUU	CAU-AUG	AUA-UAU	CAU-AUU	AUA-UAU	28.8681	22.9621	8.73293	22.9621	20.1352	0
hsa-mir-302a	rs1238947970	A	G	chr4	112648204	-	ACUUAAACGUGGAUGUACUUGCUUUGAAACUAAAGAAGUAAGUGCUUCCAUGUUUUGGUGA	ACUUAAACGUGGAUGUACUUGCUUUGAAACUAAAGAAGUAAGCGCUUCCAUGUUUUGGUGA	ACU-AGU	CUU-AAG	ACU-AGC	CUU-AAG	33.1177	16.326	9.87449	16.326	23.2432	0
hsa-mir-302d	rs767348693	A	C	chr4	112648024	-	ACUUUAACAUGGAGGCACUUGCUGUGACAUGACAAAAAUAAGUGCUUCCAUGUUUGAGUGU	ACUUUAACAUGGAGGCACUUGCUGUGACAUGACAAAAAUAAGGGCUUCCAUGUUUGAGUGU	ACU-AGU	CUU-AAG	ACU-AGG	CUU-AAG	33.1177	16.326	3.84951	16.326	29.2682	0
hsa-mir-30a	rs781617967	A	T	chr6	71403573	-	UGUAAACAUCCUCGACUGGAAGCUGUGAAGCCACAGAUGGGCUUUCAGUCGGAUGUUUGCAGC	UGUAAACAUCCUCGACUGGAAGCUGUGAAGCCACAGAUGGGCUAUCAGUCGGAUGUUUGCAGC	GAA-UUU	AAG-CUU	GAA-UAU	AAG-CUA	26.654	31.4348	65.5871	15.5937	-38.9331	15.841
hsa-mir-3171	rs967845497	A	G	chr14	27633253	-	AGAUGUAUGGAAUCUGUAUAUAUCUAUAUAUAUGUGUAUAUAUAGAUUCCAUAAAUCUAU	AGAUGUAUGGAAUCUGCAUAUAUCUAUAUAUAUGUGUAUAUAUAGAUUCCAUAAAUCUAU	UAU-AUA	AUA-UAU	CAU-AUA	AUA-UAU	45.2742	22.9621	24.4842	22.9621	20.79	0
hsa-mir-323a	rs376870645	A	C	chr14	101025783	+	AGGUGGUCCGUGGCGCGUUCGCUUUAUUUAUGGCGCACAUUACACGGUCGACCUCU	AGGUGGUCCGUGGCGCGUUCGCUUUAUUUAUGGCGCCCAUUACACGGUCGACCUCU	GUU-CAC	UUC-GCA	GUU-CCC	UUC-GCC	8.97111	35.0109	30.1171	9.06214	-21.1459	25.9488
hsa-mir-32	rs772592092	T	C	chr9	109046250	-	UAUUGCACAUUACUAAGUUGCAUGUUGUCACGGCCUCAAUGCAAUUUAGUGUGUGUGAUAUU	UAUUGCACAUUACUAAGUUGCAUGUUGUCACGGCCUCAAUGCAGUUUAGUGUGUGUGAUAUU	UUG-CAA	UGC-GCA	UUG-CAG	UGC-GCA	45.1338	14.8933	9.4662	14.8933	35.6676	0
hsa-mir-33a	rs77809319	A	G	chr22	41900991	+	GUGCAUUGUAGUUGCAUUGCAUGUUCUGGUGGUACCCAUGCAAUGUUUCCACAGUGCAUCA	GUGCAUUGUAGUUGCAUUGCAUGUUCUGGUGGUACCCAUGCAGUGUUUCCACAGUGCAUCA	UUG-CAA	UGC-GCA	UUG-CAG	UGC-GCA	45.1338	14.8933	9.4662	14.8933	35.6676	0
hsa-mir-340	rs377316240	C	A	chr5	180015337	-	UUAUAAAGCAAUGAGACUGAUUGUCAUAUGUCGUUUGUGGGAUCCGUCUCAGUUACUUUAUAGCC	UUAUAAAGCAAUGAGACUGAUUGUCAUAUGUCGUUUGUGGGAUCCUUCUCAGUUACUUUAUAGCC	CUG-CCG	UGA-UCC	CUG-CCU	UGA-UCC	47.5832	4.38475	25.6962	4.38475	21.8869	0
hsa-mir-34b	rs1264066527	A	G	chr11	111512989	+	AGGCAGUGUCAUUAGCUGAUUGUACUGUGGUGGUUACAAUCACUAACUCCACUGCCAUC	AGGCAGUGUCAUUAGCUGAUUGUACUGUGGUGGUUACAGUCACUAACUCCACUGCCAUC	GAU-AUC	AUU-AAU	GAU-GUC	AUU-AGU	36.6673	26.6982	8.50656	40.7515	28.1608	-14.0533
hsa-mir-3611	rs150577768	A	C	chr10	35079628	-	AAGAAUUUCUUUUUCUUCACAAUUAUGAAAGAAAAGAAAUUGUGAAGAAAGAAAUUCUUAC	AAGAAUUUCUUUUUCUUCACAAUUAUGAAAGAAAAGAAAUGGUGAAGAAAGAAAUUCUUAC	ACA-UGU	CAA-UUG	ACA-GGU	CAA-UGG	29.1022	24.7715	6.55138	49.1585	22.5508	-24.387
hsa-mir-3667	rs113384782	C	T	chr22	49543439	-	AGACCCAUUGAGGAGAAGGUUCUGCUGGCUGAGAACCUUCCUCUCCAUGGGUCUUU	AGACCCAUUGAGGAGAAAGUUCUGCUGGCUGAGAACCUUCCUCUCCAUGGGUCUUU	AGG-CCU	GGU-ACC	AAG-CCU	AGU-ACC	19.412	42.8109	56.9112	11.6864	-37.4992	31.1246
hsa-mir-3690-1	rs750003728	A	C	chrX	1293967	+	ACCUGGACCCAGCGUAGACAAAGAGGUGUUUCUACUCCAUAUCUACCUGGACCCAGUGU	ACCUGGACCCAGCGUAGACAAAGAGGUGUUUCUACUCCAUCUCUACCUGGACCCAGUGU	ACA-UAU	CAA-AUA	ACA-UCU	CAA-AUC	36.5622	6.96288	76.5434	1.75719	-39.9811	5.20569
hsa-mir-371a	rs763757401	T	A	chr19	53787719	+	ACUCAAACUGUGGGGGCACUUUCUGCUCUCUGGUGAAAGUGCCGCCAUCUUUUGAGUGU	ACUCAAACUGUGGGGGCACUUUCUGCUCUCUGGUGAAAGAGCCGCCAUCUUUUGAGUGU	CAC-GUG	ACU-AGU	CAC-GAG	ACU-AGA	14.7034	33.1177	55.7252	8.97856	-41.0218	24.1392
hsa-mir-373	rs749244544	A	G	chr19	53788750	+	ACUCAAAAUGGGGGCGCUUUCCUUUUUGUCUGUACUGGGAAGUGCUUCGAUUUUGGGGUGU	ACUCAAAAUGGGGGCGCUUUCCUUUUUGUCUGUACUGGGAGGUGCUUCGAUUUUGGGGUGU	CUU-AAG	UUU-GAA	CUU-AGG	UUU-GAG	16.326	8.93913	41.0014	3.9392	-24.6754	4.99993
hsa-mir-378a	rs1195025900	T	A	chr5	149732846	+	CUCCUGACUCCAGGUCCUGUGUGUUACCUAGAAAUAGCACUGGACUUGGAGUCAGAAGGC	CUCCUGACUCCAGGUCCAGUGUGUUACCUAGAAAUAGCACUGGACUUGGAGUCAGAAGGC	CUG-CUG	UGU-ACU	CAG-CUG	AGU-ACU	39.8795	15.1536	19.846	33.5208	20.0335	-18.3672
hsa-mir-381	rs1242677465	A	G	chr14	101045969	+	AGCGAGGUUGCCCUUUGUAUAUUCGGUUUAUUGACAUGGAAUAUACAAGGGCAAGCUCUCUGU	AGCGAGGUUGCCCUUUGUAUAUUCGGUUUAUUGACAUGGAAUGUACAAGGGCAAGCUCUCUGU	UAU-AUA	AUA-UAU	UAU-GUA	AUA-UGU	45.2742	22.9621	11.1292	37.7124	34.145	-14.7503
hsa-mir-383	rs990225535	G	C	chr8	14853462	-	AGAUCAGAAGGUGAUUGUGGCUUUGGGUGGAUAUUAAUCAGCCACAGCACUGCCUGGUCAGA	AGAUCAGAAGGUGAUUGUGGCUUUGGGUGGAUAUUAAUCAGCGACAGCACUGCCUGGUCAGA	UGG-CCA	GGC-GCC	UGG-CGA	GGC-GCG	16.3359	19.1127	67.4212	6.7244	-51.0853	12.3883
hsa-mir-3940	rs756515058	G	C	chr19	6416472	-	GUGGGUUGGGGCGGGCUCUGGGGAUUUGGUCUCACAGCCCGGAUCCCAGCCCACUU	GUGGGUUGGGGCGGGCUGUGGGGAUUUGGUCUCACAGCCCGGAUCCCAGCCCACUU	UCU-ACA	CUG-CAC	UGU-ACA	GUG-CAC	71.3391	12.5671	30.3743	26.4163	40.9647	-13.8492
hsa-mir-410	rs540474460	T	A	chr14	101065942	+	AGGUUGUCUGUGAUGAGUUCGCUUUUAUUAAUGACGAAUAUAACACAGAUGGCCUGU	AGGUUGUCUGUGAUGAGAUCGCUUUUAUUAAUGACGAAUAUAACACAGAUGGCCUGU	GUU-AAU	UUC-GAA	GAU-AAU	AUC-GAA	19.9403	23.4163	66.5095	4.25681	-46.5692	19.1595
hsa-mir-432	rs1004111020	G	A	chr14	100884513	+	UCUUGGAGUAGGUCAUUGGGUGGAUCCUCUAUUUCCUUACGUGGGCCACUGGAUGGCUCCUCCAUGUCU	UCUUGGAGUAGGUCAUUAGGUGGAUCCUCUAUUUCCUUACGUGGGCCACUGGAUGGCUCCUCCAUGUCU	GGG-CUG	GGU-ACU	AGG-CUG	GGU-ACU	38.8648	20.025	9.41303	20.025	29.4518	0
hsa-mir-4424	rs1019393598	G	A	chr1	178677780	+	AGAGUUAACUCAAAAUGGACUAAUUUUUCCACUAGUUAGUCCAUUUCAAGUUAACUCUGU	AGAGUUAACUCAAAAUGAACUAAUUUUUCCACUAGUUAGUCCAUUUCAAGUUAACUCUGU	GGA-UCC	GAC-GUC	GAA-UCC	AAC-GUC	28.7207	20.9007	51.7279	5.71579	-23.0072	15.1849
hsa-mir-449c	rs545330983	G	C	chr5	55172316	-	AGGCAGUGUAUUGCUAGCGGCUGUUAAUGAUUUUAACAGUUGCUAGUUGCACUCCUCU	AGGCAGUGUAUUGCUAGCGGGUGUUAAUGAUUUUAACAGUUGCUAGUUGCACUCCUCU	GCU-AGU	CUG-CAG	GGU-AGU	GUG-CAG	18.3668	24.15	42.8791	25.6396	-24.5123	-1.48965
hsa-mir-450a-2	rs1285213833	A	G	chrX	134540548	-	UUUUGCGAUGUGUUCCUAAUAUGUAAUAUAAAUGUAUUGGGGACAUUUUGCAUUCAU	UUUUGCGAUGUGUUCCUAAUAUGUAAUAUAAAUGUAUCGGGGACAUUUUGCAUUCAU	UAA-UUG	AAU-AUU	UAA-UCG	AAU-AUC	11.8496	36.7626	43.0129	15.0258	-31.1633	21.7369
hsa-mir-450a-2	rs1305866444	C	T	chrX	134540547	-	UUUUGCGAUGUGUUCCUAAUAUGUAAUAUAAAUGUAUUGGGGACAUUUUGCAUUCAU	UUUUGCGAUGUGUUCCUAAUAUGUAAUAUAAAUGUAUUAGGGACAUUUUGCAUUCAU	UAA-UUG	AAU-AUU	UAA-UUA	AAU-AUU	11.8496	36.7626	42.9495	36.7626	-31.0999	0
hsa-mir-4661	rs12335005	G	T	chr8	91205534	+	AACUAGCUCUGUGGAUCCUGACAGACAGCCUGAUAGACAGGAUCCACAGAGCUAGUCCA	AACUAGCUCUGUGGAUCCUGACAGACAGCCUGAUAGACAGUAUCCACAGAGCUAGUCCA	CCU-AGG	CUG-CAG	CCU-AGU	CUG-CAG	29.2359	24.15	6.09538	24.15	23.1405	0
hsa-mir-4664	rs1346800968	G	C	chr8	143733128	-	UGGGGUGCCCACUCCGCAAGUUAUCACUGAGCGACUUCCGGUCUGUGAGCCCCGUC	UGGGGUGCCCACUCCGGAAGUUAUCACUGAGCGACUUCCGGUCUGUGAGCCCCGUC	CAA-UUC	AAG-CUU	GAA-UUC	AAG-CUU	5.65573	31.4348	34.3753	31.4348	-28.7196	0
hsa-mir-4728	rs772543431	G	A	chr17	39726512	+	UGGGAGGGGAGAGGCAGCAAGCACACAGGGCCUGGGACUAGCAUGCUGACCUCCCUCCUGCCCCAG	UGGGAGGGGAGAGGCAACAAGCACACAGGGCCUGGGACUAGCAUGCUGACCUCCCUCCUGCCCCAG	GCA-UGC	CAA-AUG	ACA-UGC	CAA-AUG	29.5354	5.5068	6.33802	5.5068	23.1974	0
hsa-mir-4739	rs1257833396	A	C	chr17	79707200	-	AAGGGAGGAGGAGCGGAGGGGCCCUUGUCUUCCCAGAGCCUCUCCCUUCCUCCCCUCC	AAGGGAGGAGGAGCGGAGGGGCCCUUGUCUUCCCAGAGCCGCUCCCUUCCUCCCCUCC	GGG-CUC	GGG-CCU	GGG-CGC	GGG-CCG	33.3924	9.37645	62.9732	11.5345	-29.5808	-2.15807
hsa-mir-490	rs759461787	C	A	chr7	136903242	+	CCAUGGAUCUCCAGGUGGGUCAAGUUUAGAGAUGCACCAACCUGGAGGACUCCAUGCUGU	CCAUGGAUCUCCAGGUGGGUCAAGUUUAGAGAUGCACAAACCUGGAGGACUCCAUGCUGU	GGG-CCA	GGU-ACC	GGG-CAA	GGU-ACA	4.77077	42.8109	62.4207	9.93402	-57.65	32.8769
hsa-mir-496	rs1193945263	G	A	chr14	101060631	+	GGUUGUCCAUGGUGUGUUCAUUUUAUUUAUGAUGAGUAUUACAUGGCCAAUCUC	GGUUGUCCAUGGUGUGUUCAUUUUAUUUAUGAUGAAUAUUACAUGGCCAAUCUC	UUC-GAG	UCA-UGA	UUC-GAA	UCA-UGA	2.17551	40.0312	23.4163	40.0312	-21.2408	0
hsa-mir-498	rs548419727	G	A	chr19	53674269	+	UUUCAAGCCAGGGGGCGUUUUUCUAUAACUGGAUGAAAAGCACCUCCAGAGCUUGAAGCU	UUUCAAGCCAGGGGGCGUUUUUCUAUAACUGGAUGAAAAACACCUCCAGAGCUUGAAGCU	GUU-AGC	UUU-AAG	GUU-AAC	UUU-AAA	44.891	6.41804	18.6893	39.6536	26.2017	-33.2355
hsa-mir-498	rs756274805	G	A	chr19	53674246	+	UUUCAAGCCAGGGGGCGUUUUUCUAUAACUGGAUGAAAAGCACCUCCAGAGCUUGAAGCU	UUUCAAGCCAGGGGGCAUUUUUCUAUAACUGGAUGAAAAGCACCUCCAGAGCUUGAAGCU	GUU-AGC	UUU-AAG	AUU-AGC	UUU-AAG	44.891	6.41804	6.90964	6.41804	37.9814	0
hsa-mir-5010	rs767051541	T	G	chr17	42514270	+	AGGGGGAUGGCAGAGCAAAAUUCAUGGCCUACAGCUGCCUCUUGCCAAACUGCACUGGAUUUUGUGUCUCCCAUUCCCCAGA	AGGGGGAUGGCAGAGCAAAAUUCAUGGCCUACAGCUGCCUCUUGCCAAACUGCACUGGAUUUGGUGUCUCCCAUUCCCCAGA	AAA-UUU	AAA-UUU	AAA-UUG	AAA-UUU	36.2395	36.2395	7.31136	36.2395	28.9282	0
hsa-mir-509-2	rs1557105601	A	C	chrX	147258813	-	UACUGCAGACAGUGGCAAUCAUGUAUAAUUAAAAAUGAUUGGUACGUCUGUGGGUAGA	UACUGCAGACAGUGGCAAGCAUGUAUAAUUAAAAAUGAUUGGUACGUCUGUGGGUAGA	AUC-GAU	UCA-UGA	AGC-GAU	GCA-UGA	17.7996	40.0312	46.1123	10.1318	-28.3127	29.8994
hsa-mir-5094	rs1422235968	T	C	chr15	89850667	-	AUCAGUGAAUGCCUUGAACCUAACACACUGCCUUUUAUGUGGUAGGUACAGUGGGCUCACUGAAAC	AUCAGUGAAUGCCUUGAACCUAACACACUGCCUUUUAUGUGGUGGGUACAGUGGGCUCACUGAAAC	CCU-AGG	CUA-UAG	CCU-GGG	CUA-UGG	29.2359	14.4341	8.54224	33.0144	20.6936	-18.5803
hsa-mir-514a-1	rs782689393	A	T	chrX	147279305	-	UACUCUGGAGAGUGACAAUCAUGUAUAAUUAAAUUUGAUUGACACUUCUGUGAGUAGA	UACUCUGGAGAGUGACAAACAUGUAUAAUUAAAUUUGAUUGACACUUCUGUGAGUAGA	AUC-GAU	UCA-UGA	AAC-GAU	ACA-UGA	17.7996	40.0312	69.1117	8.48016	-51.3121	31.551
hsa-mir-516a-1	rs569973209	T	A	chr19	53756801	+	UUCUCGAGGAAAGAAGCACUUUCUGUUGUCUGAAAGAAAAGAAAGUGCUUCCUUUCAGAGGGU	UUCUCGAGGAAAGAAGCACUUUCUGUUGUCUGAAAGAAAAGAAAGAGCUUCCUUUCAGAGGGU	ACU-AGU	CUU-AAG	ACU-AGA	CUU-AAG	33.1177	16.326	8.97856	16.326	24.1392	0
hsa-mir-516b-1	rs1264127667	A	C	chr19	53736903	+	AUCUGGAGGUAAGAAGCACUUUCUGUUUUGUGAAAGAAAAGAAAGUGCUUCCUUUCAGAGGGU	AUCUGGAGGUAAGAAGCACUUUCUGUUUUGUGAAAGAAAAGAACGUGCUUCCUUUCAGAGGGU	UUU-AAA	UUC-GAA	UUU-AAC	UUC-GAA	39.6536	23.4163	9.40626	23.4163	30.2473	0
hsa-mir-516b-2	rs770131866	T	G	chr19	53725476	+	AUCUGGAGGUAAGAAGCACUUUGUGUUUUGUGAAAGAAAGUGCUUCCUUUCAGAGGGU	AUCUGGAGGUAAGAAGCACGUUGUGUUUUGUGAAAGAAAGUGCUUCCUUUCAGAGGGU	UUU-AAA		GUU-AAA		39.6536		10.4573		29.1963
hsa-mir-516b-2	rs1174016917	A	G	chr19	53725495	+	AUCUGGAGGUAAGAAGCACUUUGUGUUUUGUGAAAGAAAGUGCUUCCUUUCAGAGGGU	AUCUGGAGGUAAGAAGCACUUUGUGUUUUGUGAAAGAAGGUGCUUCCUUUCAGAGGGU	UUU-AAA		UUU-AAG		39.6536		6.41804		33.2355
hsa-mir-517a	rs767704975	C	A	chr19	53712323	+	CCUCUAGAUGGAAGCACUGUCUGUUGUAUAAAAGAAAAGAUCGUGCAUCCCUUUAGAGUGU	CCUCUAGAUGGAAGCACUGUCUGUUGUAUAAAAGAAAAGAUAGUGCAUCCCUUUAGAGUGU	CUG-UCG	UGU-AUC	CUG-UAG	UGU-AUA	58.9317	14.5501	25.5088	33.2509	33.4228	-18.7008
hsa-mir-517b	rs1243018013	G	C	chr19	53721099	+	CCUCUAGAUGGAAGCACUGUCUGUUGUCUAAGAAAAGAUCGUGCAUCCCUUUAGAGUGU	CCUCUAGAUGGAAGCACUCUCUGUUGUCUAAGAAAAGAUCGUGCAUCCCUUUAGAGUGU	CUG-UCG	UGU-AUC	CUC-UCG	UCU-AUC	58.9317	14.5501	31.2183	10.9071	27.7134	3.64302
hsa-mir-518e	rs755152247	A	G	chr19	53729891	+	CUCUAGAGGGAAGCGCUUUCUGUUGGCUAAAAGAAAAGAAAGCGCUUCCCUUCAGAGUG	CUCUAGAGGGAAGCGCUUUCUGUUGGCUAAAAGAAAAGGAAGCGCUUCCCUUCAGAGUG	UUU-AAA	UUC-GAA	UUU-GAA	UUC-GGA	39.6536	23.4163	8.93913	20.9734	30.7144	2.44293
hsa-mir-518e	rs760668398	T	A	chr19	53729869	+	CUCUAGAGGGAAGCGCUUUCUGUUGGCUAAAAGAAAAGAAAGCGCUUCCCUUCAGAGUG	CUCUAGAGGGAAGCGCAUUCUGUUGGCUAAAAGAAAAGAAAGCGCUUCCCUUCAGAGUG	UUU-AAA	UUC-GAA	AUU-AAA	UUC-GAA	39.6536	23.4163	8.81396	23.4163	30.8396	0
hsa-mir-519a-1	rs1404743656	A	G	chr19	53752451	+	ACUCUAGAGGGAAGCGCUUUCUGUUGUCUGAAAGAAAGGAAAGUGCAUCCUUUUAGAGUGU	ACUCUAGAGGGAAGCGCUUUCUGUUGUCUGAAAGAAAGGAAGGUGCAUCCUUUUAGAGUGU	CUU-AAG	UUU-AAA	CUU-AGG	UUU-AAG	16.326	39.6536	41.0014	6.41804	-24.6754	33.2355
hsa-mir-519a-1	rs760788583	T	G	chr19	53752427	+	ACUCUAGAGGGAAGCGCUUUCUGUUGUCUGAAAGAAAGGAAAGUGCAUCCUUUUAGAGUGU	ACUCUAGAGGGAAGCGCGUUCUGUUGUCUGAAAGAAAGGAAAGUGCAUCCUUUUAGAGUGU	CUU-AAG	UUU-AAA	CGU-AAG	GUU-AAA	16.326	39.6536	49.7674	10.4573	-33.4414	29.1963
hsa-mir-519b	rs778901405	A	G	chr19	53695263	+	CUCUAGAGGGAAGCGCUUUCUGUUGUCUGAAAGAAAAGAAAGUGCAUCCUUUUAGAGGUU	CUCUAGAGGGAAGCGCUUUCUGUUGUCUGAAAGAAAAGGAAGUGCAUCCUUUUAGAGGUU	UUU-AAA	UUC-GAA	UUU-GAA	UUC-GGA	39.6536	23.4163	8.93913	20.9734	30.7144	2.44293
hsa-mir-519b	rs1362951944	T	C	chr19	53695241	+	CUCUAGAGGGAAGCGCUUUCUGUUGUCUGAAAGAAAAGAAAGUGCAUCCUUUUAGAGGUU	CUCUAGAGGGAAGCGCCUUCUGUUGUCUGAAAGAAAAGAAAGUGCAUCCUUUUAGAGGUU	UUU-AAA	UUC-GAA	CUU-AAA	UUC-GAA	39.6536	23.4163	12.4547	23.4163	27.1989	0
hsa-mir-519e	rs756692397	T	C	chr19	53679994	+	UUCUCCAAAAGGGAGCACUUUCUGUUUGAAAGAAAACAAAGUGCCUCCUUUUAGAGUGU	UUCUCCAAAAGGGAGCACUUUCUGUUUGAAAGAAAACAAAGCGCCUCCUUUUAGAGUGU	ACU-AGU	CUU-AAG	ACU-AGC	CUU-AAG	33.1177	16.326	9.87449	16.326	23.2432	0
hsa-mir-520a	rs1305652558	T	A	chr19	53690911	+	CUCCAGAGGGAAGUACUUUCUGUUGUCUGAGAGAAAAGAAAGUGCUUCCCUUUGGACUG	CUCCAGAGGGAAGUACAUUCUGUUGUCUGAGAGAAAAGAAAGUGCUUCCCUUUGGACUG	UUU-AAA	UUC-GAA	AUU-AAA	UUC-GAA	39.6536	23.4163	8.81396	23.4163	30.8396	0
hsa-mir-520c	rs1248692401	A	T	chr19	53707508	+	CUCUAGAGGGAAGCACUUUCUGUUGUCUGAAAGAAAAGAAAGUGCUUCCUUUUAGAGGGU	CUCUAGAGGGAAGCACUUUCUGUUGUCUGAAAGAAAAGAAUGUGCUUCCUUUUAGAGGGU	UUU-AAA	UUC-GAA	UUU-AAU	UUC-GAA	39.6536	23.4163	15.5137	23.4163	24.1398	0
hsa-mir-520c	rs914310636	A	G	chr19	53707506	+	CUCUAGAGGGAAGCACUUUCUGUUGUCUGAAAGAAAAGAAAGUGCUUCCUUUUAGAGGGU	CUCUAGAGGGAAGCACUUUCUGUUGUCUGAAAGAAAAGGAAGUGCUUCCUUUUAGAGGGU	UUU-AAA	UUC-GAA	UUU-GAA	UUC-GGA	39.6536	23.4163	8.93913	20.9734	30.7144	2.44293
hsa-mir-520d	rs756031504	T	C	chr19	53720127	+	CUACAAAGGGAAGCCCUUUCUGUUGUCUAAAAGAAAAGAAAGUGCUUCUCUUUGGUGGGU	CUACAAAGGGAAGCCCCUUCUGUUGUCUAAAAGAAAAGAAAGUGCUUCUCUUUGGUGGGU	UUU-AAA	UUC-GAA	CUU-AAA	UUC-GAA	39.6536	23.4163	12.4547	23.4163	27.1989	0
hsa-mir-521-1	rs1456431845	C	T	chr19	53748691	+	CCUCCAAAGGGAAGAACUUUCUGUUGUCUAAAAGAAAAGAACGCACUUCCCUUUAGAGUGU	CCUCCAAAGGGAAGAACUUUCUGUUGUCUAAAAGAAAAGAAUGCACUUCCCUUUAGAGUGU	CUU-ACG	UUU-AAC	CUU-AUG	UUU-AAU	48.5875	9.40626	24.6304	15.5137	23.9571	-6.10748
hsa-mir-521-1	rs766203590	C	A	chr19	53748666	+	CCUCCAAAGGGAAGAACUUUCUGUUGUCUAAAAGAAAAGAACGCACUUCCCUUUAGAGUGU	CCUCCAAAGGGAAGAAAUUUCUGUUGUCUAAAAGAAAAGAACGCACUUCCCUUUAGAGUGU	CUU-ACG	UUU-AAC	AUU-ACG	UUU-AAC	48.5875	9.40626	9.10911	9.40626	39.4784	0
hsa-mir-521-2	rs751426165	C	G	chr19	53716649	+	UCUCCAAAGGGAAGAAUUUUCUCUUGUCUAAAAGAAAAGAACGCACUUCCCUUUAGAGUGU	UCUCCAAAGGGAAGAAUUUUCUCUUGUCUAAAAGAAAAGAAGGCACUUCCCUUUAGAGUGU	UUU-ACG	UUU-AAC	UUU-AGG	UUU-AAG	41.9573	9.40626	18.592	6.41804	23.3653	2.98822
hsa-mir-522	rs762959743	T	A	chr19	53751242	+	CUCUAGAGGGAAGCGCUUUCUGUUGUCUGAAAGAAAAGAAAAUGGUUCCCUUUAGAGUGU	CUCUAGAGGGAAGCGCAUUCUGUUGUCUGAAAGAAAAGAAAAUGGUUCCCUUUAGAGUGU	UUU-AAA	UUC-GAA	AUU-AAA	UUC-GAA	39.6536	23.4163	8.81396	23.4163	30.8396	0
hsa-mir-523	rs368445682	C	A	chr19	53698440	+	CUCUAGAGGGAAGCGCUUUCUGUUGUCUGAAAGAAAAGAACGCGCUUCCCUAUAGAGGG	CUCUAGAGGGAAGCGCUUUCUGUUGUCUGAAAGAAAAGAAAGCGCUUCCCUAUAGAGGG	UUU-AAC	UUC-GAA	UUU-AAA	UUC-GAA	9.40626	23.4163	39.6536	23.4163	-30.2473	0
hsa-mir-526a-1	rs1194572278	A	G	chr19	53706304	+	CUCUAGAGGGAAGCACUUUCUGUUGCUUGAAAGAAGAGAAAGCGCUUCCUUUUAGAGGA	CUCUAGAGGGAAGCACUUUCUGUUGCUUGAAAGAAGAGGAAGCGCUUCCUUUUAGAGGA	UUU-AAA	UUC-GAA	UUU-GAA	UUC-GGA	39.6536	23.4163	8.93913	20.9734	30.7144	2.44293
hsa-mir-527	rs1279831073	T	C	chr19	53754047	+	CUGCAAAGGGAAGCCCUUUCUGUUGUCUAAAAGAAAAGAAAGUGCUUCCCUUUGGUGAA	CUGCAAAGGGAAGCCCCUUCUGUUGUCUAAAAGAAAAGAAAGUGCUUCCCUUUGGUGAA	UUU-AAA	UUC-GAA	CUU-AAA	UUC-GAA	39.6536	23.4163	12.4547	23.4163	27.1989	0
hsa-mir-527	rs201771171	A	G	chr19	53754071	+	CUGCAAAGGGAAGCCCUUUCUGUUGUCUAAAAGAAAAGAAAGUGCUUCCCUUUGGUGAA	CUGCAAAGGGAAGCCCUUUCUGUUGUCUAAAAGAAAAGAAGGUGCUUCCCUUUGGUGAA	UUU-AAA	UUC-GAA	UUU-AAG	UUC-GAA	39.6536	23.4163	6.41804	23.4163	33.2355	0
hsa-mir-542	rs1328624194	A	C	chrX	134541383	-	UCGGGGAUCAUCAUGUCACGAGAUACCAGUGUGCACUUGUGACAGAUUGAUAACUGAAA	UCGGGGAUCAUCAUGUCACGAGAUACCAGUGUGCACUUGGGACAGAUUGAUAACUGAAA	CAC-GUG	ACG-UGU	CAC-GGG	ACG-UGG	14.7034	36.1106	47.8673	7.71543	-33.1639	28.3952
hsa-mir-543	rs1033402586	A	T	chr14	101032035	+	GAAGUUGCCCGUGUUUUUUUCGCUUUAUUUGUGACGAAACAUUCGCGGUGCACUUCUU	GAAGUUGCCCGUGUUUUUUUCGCUUUAUUUGUGACGAAUCAUUCGCGGUGCACUUCUU	UUU-AAA	UUC-GAA	UUU-AAU	UUC-GAA	39.6536	23.4163	15.5137	23.4163	24.1398	0
hsa-mir-543	rs761909359	A	G	chr14	101032033	+	GAAGUUGCCCGUGUUUUUUUCGCUUUAUUUGUGACGAAACAUUCGCGGUGCACUUCUU	GAAGUUGCCCGUGUUUUUUUCGCUUUAUUUGUGACGGAACAUUCGCGGUGCACUUCUU	UUU-AAA	UUC-GAA	UUU-GAA	UUC-GGA	39.6536	23.4163	8.93913	20.9734	30.7144	2.44293
hsa-mir-556	rs1447942359	T	A	chr1	162342579	+	GAUGAGCUCAUUGUAAUAUGAGCUUCAUUUAUACAUUUCAUAUUACCAUUAGCUCAUCUU	GAUGAGCUCAUUGUAAUAAGAGCUUCAUUUAUACAUUUCAUAUUACCAUUAGCUCAUCUU	UAU-AUA	AUG-CAU	UAA-AUA	AAG-CAU	45.2742	35.4891	10.6712	74.5708	34.603	-39.0818
hsa-mir-5581	rs1463253367	C	T	chr1	37500977	-	GCCUUCCAGGAGAAAUGGAGACCCUAUACAUACCUGUUUCCAUGCCUCCUAGAAGUUCC	GCCUUCCAGGAGAAAUAGAGACCCUAUACAUACCUGUUUCCAUGCCUCCUAGAAGUUCC	GGA-UCC	GAG-UUC	AGA-UCC	GAG-UUC	28.7207	35.9926	4.83984	35.9926	23.8809	0
hsa-mir-561	rs1050331859	A	G	chr2	188297555	+	AUCAAGGAUCUUAAACUUUGCCAGAGCUACAAAGGCAAAGUUUAAGAUCCUUGAAGU	AUCAAGGAUCUUAAACUUUGCCAGAGCUACAAAGGCAAGGUUUAAGAUCCUUGAAGU	UUU-AAA	UUG-CAA	UUU-AAG	UUG-CAA	39.6536	45.1338	6.41804	45.1338	33.2355	0
hsa-mir-576	rs907125508	T	A	chr4	109488730	+	AUUCUAAUUUCUCCACGUCUUUGGUAAUAAGGUUUGGCAAAGAUGUGGAAAAAUUGGAAUCC	AUUCUAAUUUCUCCACGACUUUGGUAAUAAGGUUUGGCAAAGAUGUGGAAAAAUUGGAAUCC	GUC-GAU	UCU-AGA	GAC-GAU	ACU-AGA	9.95855	37.9681	59.3952	8.97856	-49.4367	28.9895
hsa-mir-580	rs1312437064	G	C	chr5	36147950	-	UAAUGAUUCAUCAGACUCAGAUAUUUAAGUUAACAGUAUUUGAGAAUGAUGAAUCAUUAGG	UAAUGAUUCAUCAGACUGAGAUAUUUAAGUUAACAGUAUUUGAGAAUGAUGAAUCAUUAGG	UCA-UGA	CAG-UUG	UGA-UGA	GAG-UUG	40.0312	28.3123	61.4048	19.5963	-21.3736	8.71602
hsa-mir-582	rs1186977160	G	C	chr5	59703648	-	UUACAGUUGUUCAACCAGUUACUAAUCUAACUAAUUGUAACUGGUUGAACAACUGAACCC	UUACAGUUGUUCAACCAGUUACUAAUCUAACUAAUUGUAAGUGGUUGAACAACUGAACCC	AGU-ACU	GUU-AAC	AGU-AGU	GUU-AAG	33.5208	18.6893	64.9372	15.3959	-31.4164	3.29338
hsa-mir-584	rs913655398	G	C	chr5	149062377	-	UUAUGGUUUGCCUGGGACUGAGGAAUUUGCUGGGAUAUGUCAGUUCCAGGCCAACCAGGCUG	UUAUGGUUUGCCUGGGAGUGAGGAAUUUGCUGGGAUAUGUCAGUUCCAGGCCAACCAGGCUG	ACU-AGU	CUG-CAG	AGU-AGU	GUG-CAG	33.1177	24.15	64.9372	25.6396	-31.8194	-1.48965
hsa-mir-588	rs765028368	G	T	chr6	126484663	+	UGGCCACAAUGGGUUAGAACACUAUUCCAUUGUGUUCUUACCCACCAUGGCCAAA	UGGCCACAAUGGGUUAUAACACUAUUCCAUUGUGUUCUUACCCACCAUGGCCAAA	GAA-UUC	AAC-GUU	UAA-UUC	AAC-GUU	34.3753	26.8868	11.1224	26.8868	23.2529	0
hsa-mir-589	rs1478020289	G	C	chr7	5495877	-	UGAGAACCACGUCUGCUCUGAGCUGGGUACUGCCUGUUCAGAACAAAUGCCGGUUCCCAGA	UGAGAACCACGUCUGCUGUGAGCUGGGUACUGCCUGUUCAGAACAAAUGCCGGUUCCCAGA	UCU-AGA	CUG-CAG	UGU-AGA	GUG-CAG	37.9681	24.15	66.8974	25.6396	-28.9293	-1.48965
hsa-mir-624	rs1274634299	T	C	chr14	31014690	-	UAGUACCAGUACCUUGUGUUCAGUGGAACCAAGGUAAACACAAGGUAUUGGUAUUACC	UAGUACCAGUACCUUGUGUUCAGUGGAACCAAGGUAAGCACAAGGUAUUGGUAUUACC	UGU-ACA	GUU-AAC	UGU-GCA	GUU-AGC	30.3743	18.6893	2.59056	44.891	27.7838	-26.2017
hsa-mir-628	rs1410255602	G	C	chr15	55372973	-	AUGCUGACAUAUUUACUAGAGGGUAAAAUUAAUAACCUUCUAGUAAGAGUGGCAGUCGAAG	AUGCUGACAUAUUUACUAGAGGGUAAAAUUAAUAACCUUGUAGUAAGAGUGGCAGUCGAAG	UAG-CUA	AGA-UCU	UAG-GUA	AGA-UGU	36.0897	25.7614	1.40773	59.9018	34.682	-34.1404
hsa-mir-628	rs771606673	C	A	chr15	55372994	-	AUGCUGACAUAUUUACUAGAGGGUAAAAUUAAUAACCUUCUAGUAAGAGUGGCAGUCGAAG	AUGCUGACAUAUUUACUAUAGGGUAAAAUUAAUAACCUUCUAGUAAGAGUGGCAGUCGAAG	UAG-CUA	AGA-UCU	UAU-CUA	AUA-UCU	36.0897	25.7614	15.0755	51.9472	21.0142	-26.1857
hsa-mir-652	rs888016065	T	C	chrX	110055391	+	ACAACCCUAGGAGAGGGUGCCAUUCACAUAGACUAUAAUUGAAUGGCGCCACUAGGGUUGUG	ACAACCCUAGGAGAGGGUGCCAUUCACAUAGACUAUAAUUGAACGGCGCCACUAGGGUUGUG	CAU-AUG	AUU-AAU	CAU-ACG	AUU-AAC	28.8681	26.6982	50.3452	6.86308	-21.4771	19.8352
hsa-mir-660	rs1557182938	C	T	chrX	50013293	+	UACCCAUUGCAUAUCGGAGUUGUGAAUUCUCAAAACACCUCCUGUGUGCAUGGAUUACA	UACCCAUUGCAUAUCGGAGUUGUGAAUUCUCAAAACAUCUCCUGUGUGCAUGGAUUACA	AGU-CCU	GUU-ACC	AGU-UCU	GUU-AUC	16.577	44.167	53.3079	27.1432	-36.7309	17.0238
hsa-mir-769	rs375088831	G	C	chr19	46018978	+	UGAGACCUCUGGGUUCUGAGCUGUGAUGUUGCUCUCGAGCUGGGAUCUCCGGGGUCUUGGU	UGAGACCUCUGGGUUCUCAGCUGUGAUGUUGCUCUCGAGCUGGGAUCUCCGGGGUCUUGGU	UGA-UGG	GAG-CUG	UCA-UGG	CAG-CUG	55.5119	18.0679	16.6617	19.846	38.8502	-1.77809
hsa-mir-876	rs747663653	G	T	chr9	28863677	-	GAUUUCUUUGUGAAUCACCAUAUCUAAGCUAAUGUGGUGGUGGUUUACAAAGUAAUUCA	GAUUUCUUUGUGAAUCAACAUAUCUAAGCUAAUGUGGUGGUGGUUUACAAAGUAAUUCA	ACC-GGU	CCA-UGG	AAC-GGU	ACA-UGG	19.3202	24.3554	56.6896	3.35993	-37.3693	20.9955
hsa-mir-890	rs1556967829	T	C	chrX	145994305	-	UACUUGGAAAGGCAUCAGUUGCUUAGAUUACAUGUAACUAUUCCCUUUCUGAGUAGA	UACUUGGAAAGGCAUCAGUUGCUUAGAUUACAUGUAGCUAUUCCCUUUCUGAGUAGA	AGU-ACU	GUU-AAC	AGU-GCU	GUU-AGC	33.5208	18.6893	3.84093	44.891	29.6798	-26.2017
hsa-mir-9-1	rs1197359739	T	C	chr1	156420373	-	UCUUUGGUUAUCUAGCUGUAUGAGUGGUGUGGAGUCUUCAUAAAGCUAGAUAACCGAAAGU	UCUUUGGUUAUCUAGCUGUAUGAGUGGUGUGGAGUCUUCAUGAAGCUAGAUAACCGAAAGU	UGU-AAA	GUA-UAA	UGU-GAA	GUA-UGA	55.9292	12.4438	35.6096	22.5731	20.3197	-10.1293
hsa-mir-934	rs1027091711	A	C	chrX	136550929	+	UGUCUACUACUGGAGACACUGGUAGUAUAAAACCCAGAGUCUCCAGUAAUGGACGGG	UGUCUACUACUGGAGACACUGGUAGUAUAAAACCCAGCGUCUCCAGUAAUGGACGGG	CAC-GAG	ACU-AGA	CAC-GCG	ACU-AGC	55.7252	8.97856	30.1824	9.87449	25.5427	-0.895925
hsa-mir-935	rs1282073892	C	A	chr19	53982341	+	AGUGGCGGGAGCGGCCCCUCGGCCAUCCUCCGUCUGCCCAGUUACCGCUUCCGCUACCGC	AGUGGCGGGAGCGGCCACUCGGCCAUCCUCCGUCUGCCCAGUUACCGCUUCCGCUACCGC	CCU-AGU	CUC-CAG	ACU-AGU	CUC-CAG	6.09538	9.28919	33.1177	9.28919	-27.0223	0
hsa-mir-942	rs768381092	A	G	chr1	117094698	+	UCUUCUCUGUUUUGGCCAUGUGUGUACUCACAGCCCCUCACACAUGGCCGAAACAGAGAAGUUA	UCUUCUCUGUUUUGGCCAUGUGUGUACUCACAGCCCCUCACACGUGGCCGAAACAGAGAAGUUA	CAU-AUG	AUG-CAU	CAU-GUG	AUG-CGU	28.8681	35.4891	4.86987	34.2345	23.9982	1.25455
hsa-mir-98	rs1556934642	A	C	chrX	53556261	-	UGAGGUAGUAAGUUGUAUUGUUGUGGGGUAGGGAUAUUAGGCCCCAAUUAGAAGAUAACUAUACAACUUACUACUUUCC	UGAGGUAGUAAGUUGUAUUGUUGUGGGGUAGGGAUAUUAGGCCCCAAUUAGAAGAUAACGAUACAACUUACUACUUUCC	AUU-UAU	UUG-CUA	AUU-GAU	UUG-CGA	51.7258	41.4901	4.93053	42.2322	46.7953	-0.742151
hsa-let-7a-1	rs748585376	A	G	chr9	94176015	+	UGAGGUAGUAGGUUGUAUAGUUUUAGGGUCACACCCACCACUGGGAGAUAACUAUACAAUCUACUGUCUUUC	UGAGGUAGUAGGUUGUAUAGUUUUAGGGUCACACCCACCACUGGGAGAUAACUGUACAAUCUACUGUCUUUC	AUA-UAU	UAG-CUA	AUA-UGU	UAG-CUG	22.9621	36.0897	37.7124	8.18076	-14.7503	27.909
hsa-let-7d	rs754311237	A	G	chr9	94178897	+	AGAGGUAGUAGGUUGCAUAGUUUUAGGGCAGGGAUUUUGCCCACAAGGAGGUAACUAUACGACCUGCUGCCUUUC	AGAGGUAGUAGGUUGCAUAGUUUUAGGGCAGGGAUUUUGCCCACAAGGAGGUAACUGUACGACCUGCUGCCUUUC	AUA-UAU	UAG-CUA	AUA-UGU	UAG-CUG	22.9621	36.0897	37.7124	8.18076	-14.7503	27.909
hsa-let-7f-1	rs780673185	A	C	chr9	94176411	+	UGAGGUAGUAGAUUGUAUAGUUGUGGGGUAGUGAUUUUACCCUGUUCAGGAGAUAACUAUACAAUCUAUUGCCUUCC	UGAGGUAGUAGAUUGUAUAGUUGUGGGGUAGUGAUUUUACCCUGUUCAGGAGAUAACUCUACAAUCUAUUGCCUUCC	AUA-UAU	UAG-CUA	AUA-UCU	UAG-CUC	22.9621	36.0897	51.9472	11.4149	-28.985	24.6748
hsa-let-7g	rs1166657040	A	G	chr3	52268299	-	UGAGGUAGUAGUUUGUACAGUUUGAGGGUCUAUGAUACCACCCGGUACAGGAGAUAACUGUACAGGCCACUGCCUUGC	UGAGGUAGUAGUUUGUACAGUUUGAGGGUCUAUGAUACCACCCGGUACAGGAGAUAACCGUACAGGCCACUGCCUUGC	ACA-UGU	CAG-CUG	ACA-CGU	CAG-CCG	29.1022	19.846	33.6482	51.5043	-4.54599	-31.6582
hsa-mir-10a	rs772649724	A	G	chr17	48579909	-	UACCCUGUAGAUCCGAAUUUGUGUAAGGAAUUUUGUGGUCACAAAUUCGUAUCUAGGGGAAUA	UACCCUGUAGAUCCGAACUUGUGUAAGGAAUUUUGUGGUCACAAAUUCGUAUCUAGGGGAAUA	AUU-AAU	UUU-AAA	ACU-AAU	CUU-AAA	26.6982	39.6536	39.8366	12.4547	-13.1384	27.1989
hsa-mir-1247	rs369874810	G	A	chr14	101560346	-	ACCCGUCCCGUUCGUCCCCGGACGUUGCUCUCUACCCCGGGAACGUCGAGACUGGAGC	ACCCGUCCCGUUCGUCCCCGGACGUUGCUCUCUACCCUGGGAACGUCGAGACUGGAGC	CCG-CGG	CGG-CCG	CCG-UGG	CGG-CUG	27.4388	8.57758	36.5174	32.6255	-9.07854	-24.048
hsa-mir-1251	rs780390275	G	A	chr12	97491931	+	ACUCUAGCUGCCAAAGGCGCUUCUCCUUCUGAACAGAGCGCUUUGCUCAGCCAGUGUAG	ACUCUAGCUGCCAAAGGCACUUCUCCUUCUGAACAGAGCGCUUUGCUCAGCCAGUGUAG	GCG-CGC	CGC-GCG	GCA-CGC	CAC-GCG	31.9866	7.16226	37.172	30.1824	-5.18547	-23.0202
hsa-mir-1264	rs1185244498	G	T	chrX	114652674	+	AGGUCCUCAAUAAGUAUUUGUUGAAAGAAUAAAUAAACCAACAAGUCUUAUUUGAGCACCUGU	AGGUCCUCAAUAAGUAUUUUUUGAAAGAAUAAAUAAACCAACAAGUCUUAUUUGAGCACCUGU	UUG-CAA	UGU-ACA	UUU-CAA	UUU-ACA	45.1338	30.3743	25.3784	53.107	19.7553	-22.7327
hsa-mir-1271	rs758928962	T	A	chr5	176367979	+	CUUGGCACCUAGCAAGCACUCAGUAAAUAUUUGUUGAGUGCCUGCUAUGUGCCAGGCA	CUUGGCACCUAGCAAGCACACAGUAAAUAUUUGUUGAGUGCCUGCUAUGUGCCAGGCA	CAC-GUG	ACU-AGU	CAC-GUG	ACA-AGU	14.7034	33.1177	14.7034	11.7863	0	21.3314
hsa-mir-1278	rs1308800082	C	T	chr1	193136532	+	AGAUGAUAUGCAUAGUACUCCCAGAACUCAUUAAGUUGGUAGUACUGUGCAUAUCAUCUAU	AGAUGAUAUGCAUAGUACUUCCAGAACUCAUUAAGUUGGUAGUACUGUGCAUAUCAUCUAU	ACU-AGU	CUC-UAG	ACU-AGU	CUU-UAG	33.1177	18.1125	33.1177	40.2763	0	-22.1638
hsa-mir-129-1	rs1279636719	G	C	chr7	128207895	+	CUUUUUGCGGUCUGGGCUUGCUGUUCCUCUCAACAGUAGUCAGGAAGCCCUUACCCCAAAAAGUAU	CUUUUUGCGGUCUGGGCUUCCUGUUCCUCUCAACAGUAGUCAGGAAGCCCUUACCCCAAAAAGUAU	CUU-AAG	UUG-GAA	CUU-AAG	UUC-GAA	16.326	1.52341	16.326	23.4163	0	-21.8929
hsa-mir-1295b	rs913534878	A	G	chr1	171101778	-	UGCCCAGAUCCGUGGCCUAUUCAGAAAUGUGGCCUGUGAUUAGGCCGCAGAUCUGGGUGAA	UGCCCAGAUCCGUGGCCUACUCAGAAAUGUGGCCUGUGAUUAGGCCGCAGAUCUGGGUGAA	CUA-UAG	UAU-UUA	CUA-UAG	UAC-UUA	14.4341	49.6716	14.4341	28.4044	0	21.2672
hsa-mir-1298	rs782013854	T	G	chrX	114715306	+	UUCAUUCGGCUGUCCAGAUGUAUCCAAGUACCCUGUGUUAUUUGGCAAUAAAUACAUCUGGGCAACUGACUGAACU	UUCAUUCGGCUGUCCAGAUGUAUCCAAGUACCCUGUGUUAUUUGGCAAUAAAUACAGCUGGGCAACUGACUGAACU	GAU-AUC	AUG-CAU	GAU-AGC	AUG-CAG	36.6673	35.4891	57.4758	7.09246	-20.8085	28.3966
hsa-mir-132	rs1389970218	A	G	chr17	2049969	-	ACCGUGGCUUUCGAUUGUUACUGUGGGAACUGGAGGUAACAGUCUACAGCCAUGGUCG	ACCGUGGCUUUCGAUUGCUACUGUGGGAACUGGAGGUAACAGUCUACAGCCAUGGUCG	GUU-AAC	UUA-UAA	GCU-AAC	CUA-UAA	18.6893	36.006	26.5507	12.4053	-7.86135	23.6007
hsa-mir-151a	rs767616730	T	C	chr8	140732608	-	UCGAGGAGCUCACAGUCUAGUAUGUCUCAUCCCCUACUAGACUGAAGCUCCUUGAGGA	UCGAGGAGCUCACAGUCUAGUAUGUCUCAUCCCCUGCUAGACUGAAGCUCCUUGAGGA	UAG-CUA	AGU-ACU	UAG-CUA	AGU-GCU	36.0897	33.5208	36.0897	3.84093	0	29.6798
hsa-mir-18b	rs753655361	T	C	chrX	134170065	-	UAAGGUGCAUCUAGUGCAGUUAGUGAAGCAGCUUAGAAUCUACUGCCCUAAAUGCCCCUUCUGGC	UAAGGUGCAUCUAGUGCAGUUAGUGAAGCAGCUUAGAAUCUGCUGCCCUAAAUGCCCCUUCUGGC	CAG-CUG	AGU-ACU	CAG-CUG	AGU-GCU	19.846	33.5208	19.846	3.84093	0	29.6798
hsa-mir-193a	rs1195206832	T	G	chr17	31560035	+	UGGGUCUUUGCGGGCGAGAUGAGGGUGUCGGAUCAACUGGCCUACAAAGUCCCAGU	UGGGUCUUUGCGGGCGAGAGGAGGGUGUCGGAUCAACUGGCCUACAAAGUCCCAGU	AGA-ACU	GAU-AAC	AGA-ACU	GAG-AAC	6.43503	66.5887	6.43503	15.3965	0	51.1922
hsa-mir-193b	rs749491315	A	T	chr16	14303998	+	CGGGGUUUUGAGGGCGAGAUGAGUUUAUGUUUUAUCCAACUGGCCCUCAAAGUCCCGCU	CGGGGUUUUGAGGGCGAGUUGAGUUUAUGUUUUAUCCAACUGGCCCUCAAAGUCCCGCU	AGA-ACU	GAU-AAC	AGU-ACU	GUU-AAC	6.43503	66.5887	33.5208	18.6893	-27.0857	47.8993
hsa-mir-195	rs767045828	C	A	chr17	7017669	-	UAGCAGCACAGAAAUAUUGGCACAGGGAAGCGAGUCUGCCAAUAUUGGCUGUGCUGCUCCA	UAGCAGCACAGAAAUAUUUGCACAGGGAAGCGAGUCUGCCAAUAUUGGCUGUGCUGCUCCA	UUG-CAA	UGG-CCA	UUU-CAA	UUG-CCA	45.1338	16.3359	25.3784	54.9834	19.7553	-38.6475
hsa-mir-196a-1	rs556956624	T	C	chr17	48632513	-	UAGGUAGUUUCAUGUUGUUGGGCCUGGGUUUCUGAACACAACAACAUUAAACCACCCGAU	UAGGUAGUUUCAUGUUGUUGGGCCUGGGUUUCUGAACACAGCAACAUUAAACCACCCGAU	GUU-AAC	UUG-CAA	GUU-AGC	UUG-CAG	18.6893	45.1338	44.891	9.4662	-26.2017	35.6676
hsa-mir-196a-1	rs751887895	A	G	chr17	48632536	-	UAGGUAGUUUCAUGUUGUUGGGCCUGGGUUUCUGAACACAACAACAUUAAACCACCCGAU	UAGGUAGUUUCAUGUUGCUGGGCCUGGGUUUCUGAACACAACAACAUUAAACCACCCGAU	GUU-AAC	UUG-CAA	GCU-AAC	CUG-CAA	18.6893	45.1338	26.5507	18.3192	-7.86135	26.8146
hsa-mir-196b	rs776774596	G	C	chr7	27169513	-	UAGGUAGUUUCCUGUUGUUGGGAUCCACCUUUCUCUCGACAGCACGACACUGCCUUCA	UAGGUAGUUUCCUGUUGUUGGGAUCCACCUUUCUCUGGACAGCACGACACUGCCUUCA	GUU-GAC	UUG-CGA	GUU-GAC	UUG-GGA	3.45623	42.2322	3.45623	9.56608	0	32.6661
hsa-mir-197	rs1346135890	T	A	chr1	109598940	+	CGGGUAGAGAGGGCAGUGGGAGGUAAGAGCUCUUCACCCUUCACCACCUUCUCCACCCAGC	CGGGUAGAGAGGGCAGUGGGAGGUAAGAGCUCUUCACCCAUCACCACCUUCUCCACCCAGC	UGG-UCA	GGG-UUC	UGG-UCA	GGG-AUC	30.8705	43.3649	30.8705	16.8386	0	26.5263
hsa-mir-208a	rs778469139	A	T	chr14	23388641	-	GAGCUUUUGGCCCGGGUUAUACCUGAUGCUCACGUAUAAGACGAGCAAAAAGCUUGU	GAGCUUUUGGCCCGGGUAAUACCUGAUGCUCACGUAUAAGACGAGCAAAAAGCUUGU	UUA-UAA	UAU-AUA	UAA-UAA	AAU-AUA	36.006	45.2742	63.9599	15.7929	-27.9539	29.4813
hsa-mir-208b	rs761263615	A	T	chr14	23418036	-	AAGCUUUUUGCUCGAAUUAUGUUUCUGAUCCGAAUAUAAGACGAACAAAAGGUUUGU	AAGCUUUUUGCUCGAAUAAUGUUUCUGAUCCGAAUAUAAGACGAACAAAAGGUUUGU	UUA-UAA	UAU-AUA	UAA-UAA	AAU-AUA	36.006	45.2742	63.9599	15.7929	-27.9539	29.4813
hsa-mir-210	rs753825152	G	A	chr11	568133	-	AGCCCCUGCCCACCGCACACUGCGCUGCCCCAGACCCACUGUGCGUGUGACAGCGGCUGA	AGCCCCUGCCCACCGCACACUGCGCUGCCCCAGACCCAUUGUGCGUGUGACAGCGGCUGA	CAC-CUG	ACU-ACU	CAC-UUG	ACU-AUU	3.66411	80.4046	13.8287	42.0894	-10.1646	38.3152
hsa-mir-210	rs1394548019	G	C	chr11	568152	-	AGCCCCUGCCCACCGCACACUGCGCUGCCCCAGACCCACUGUGCGUGUGACAGCGGCUGA	AGCCCCUGCCCACCGCACAGUGCGCUGCCCCAGACCCACUGUGCGUGUGACAGCGGCUGA	CAC-CUG	ACU-ACU	CAG-CUG	AGU-ACU	3.66411	80.4046	19.846	33.5208	-16.1819	46.8838
hsa-mir-210	rs1484589425	T	C	chr11	568153	-	AGCCCCUGCCCACCGCACACUGCGCUGCCCCAGACCCACUGUGCGUGUGACAGCGGCUGA	AGCCCCUGCCCACCGCACGCUGCGCUGCCCCAGACCCACUGUGCGUGUGACAGCGGCUGA	CAC-CUG	ACU-ACU	CGC-CUG	GCU-ACU	3.66411	80.4046	40.1046	44.4598	-36.4405	35.9448
hsa-mir-215	rs1201506829	C	T	chr1	220117918	-	AUGACCUAUGAAUUGACAGACAAUAUAGCUGAGUUUGUCUGUCAUUUCUUUAGGCCAAUA	AUGACCUAUGAAUUGACAAACAAUAUAGCUGAGUUUGUCUGUCAUUUCUUUAGGCCAAUA	CAG-CUG	AGA-UCU	CAA-CUG	AAA-UCU	19.846	25.7614	14.6666	54.139	5.17946	-28.3776
hsa-mir-216a	rs1465789697	A	T	chr2	55989022	-	UAAUCUCAGCUGGCAACUGUGAGAUGUUCAUACAAUCCCUCACAGUGGUCUCUGGGAUUAUG	UAAUCUCAGCUGGCAACUGAGAGAUGUUCAUACAAUCCCUCACAGUGGUCUCUGGGAUUAUG	UGU-ACA	GUG-CAC	UGA-ACA	GAG-CAC	30.3743	26.4163	6.4365	72.6632	23.9378	-46.2469
hsa-mir-2467	rs1229163654	T	C	chr2	239351753	-	UGAGGCUCUGUUAGCCUUGGCUCUGGGUCCUGCUCCUUAGAGCAGAGGCAGAGAGGCUCAGG	UGAGGCUCUGUUAGCCUUGGCUCUGGGUCCUGCUCCUUAGGGCAGAGGCAGAGAGGCUCAGG	GGC-GCA	GCU-AGC	GGC-GCA	GCU-GGC	2.51692	36.6281	2.51692	8.79829	0	27.8298
hsa-mir-25	rs1377178975	G	A	chr7	100093592	-	AGGCGGAGACUUGGGCAAUUGCUGGACGCUGCCCUGGGCAUUGCACUUGUCUCGGUCUGA	AGGCGGAGACUUGGGCAAUUGCUGGACGCUGCCCUGGGUAUUGCACUUGUCUCGGUCUGA	AAU-AUU	AUU-CAU	AAU-AUU	AUU-UAU	36.7626	15.7037	36.7626	51.7258	0	-36.0221
hsa-mir-26b	rs1434330126	G	A	chr2	218402675	+	UUCAAGUAAUUCAGGAUAGGUUGUGUGCUGUCCAGCCUGUUCUCCAUUACUUGGCUC	UUCAAGUAAUUCAGGAUAAGUUGUGUGCUGUCCAGCCUGUUCUCCAUUACUUGGCUC	UAG-CUG	AGG-CCU	UAA-CUG	AAG-CCU	8.18076	19.412	10.5578	56.9112	-2.37706	-37.4992
hsa-mir-27a	rs1222227623	A	G	chr19	13836466	-	AGGGCUUAGCUGCUUGUGAGCAGGGUCCACACCAAGUCGUGUUCACAGUGGCUAAGUUCCGC	AGGGCUUAGCUGCUUGUGAGCAGGGUCCACACCAAGUCGUGUCCACAGUGGCUAAGUUCCGC	GAG-UUC	AGC-GUU	GAG-UCC	AGC-GUC	35.9926	27.9477	77.6468	5.54464	-41.6541	22.403
hsa-mir-28	rs1239471924	C	A	chr3	188688836	+	AAGGAGCUCACAGUCUAUUGAGUUACCUUUCUGACUUUCCCACUAGAUUGUGAGCUCCUGGA	AAGGAGCUCACAGUCUAUUGAGUUACCUUUCUGACUUUCCCAAUAGAUUGUGAGCUCCUGGA	AUU-ACU	UUG-CAC	AUU-AAU	UUG-CAA	51.4052	16.989	26.6982	45.1338	24.707	-28.1448
hsa-mir-302a	rs756793908	A	C	chr4	112648228	-	ACUUAAACGUGGAUGUACUUGCUUUGAAACUAAAGAAGUAAGUGCUUCCAUGUUUUGGUGA	ACUUAAACGUGGAUGUACGUGCUUUGAAACUAAAGAAGUAAGUGCUUCCAUGUUUUGGUGA	ACU-AGU	CUU-AAG	ACG-AGU	CGU-AAG	33.1177	16.326	27.9958	49.7674	5.12194	-33.4414
hsa-mir-3146	rs1160317825	T	C	chr7	19705386	-	CUUCUUUCUAUCCUAGUAUAACUUGAAGAAUUCAAAUAGUCAUGCUAGGAUAGAAAGAAUGGG	CUUCUUUCUAUCCUAGUAUAACUUGAAGAAUUCAAAUAGUCGUGCUAGGAUAGAAAGAAUGGG	UAU-AUG	AUA-CAU	UAU-GUG	AUA-CGU	15.805	26.0212	5.52964	46.2084	10.2753	-20.1872
hsa-mir-3163	rs997978097	G	C	chr11	66934462	-	UAUAAAAUGAGGGCAGUAAGACCUUCCUUCCUUGUCUUACUACCCCCAUUUUAUAGA	UAUAAAAUGAGGGCAGUAAGACCUUCCUUCCUUGUGUUACUACCCCCAUUUUAUAGA	UAA-UUA	AAG-CUU	UAA-UUA	AAG-GUU	42.9495	31.4348	42.9495	1.47189	0	29.9629
hsa-mir-3164	rs566121747	C	T	chr11	69083230	+	UGUGACUUUAAGGGAAAUGGCGCACAGCAGACCCUGCAAUCAUGCCGUUUUGCUUGAAGUCGCAGU	UGUGACUUUAAGGGAAAUGGCGCACAGCAGACCCUGCAAUCAUGCUGUUUUGCUUGAAGUCGCAGU	AUG-CGU	UGG-CCG	AUG-UGU	UGG-CUG	34.2345	4.60832	41.9685	25.6901	-7.73401	-21.0817
hsa-mir-323a	rs376870645	A	C	chr14	101025783	+	AGGUGGUCCGUGGCGCGUUCGCUUUAUUUAUGGCGCACAUUACACGGUCGACCUCU	AGGUGGUCCGUGGCGCGUUCGCUUUAUUUAUGGCGCCCAUUACACGGUCGACCUCU	GUU-CAC	UUC-GCA	GUU-CCC	UUC-GCC	8.97111	35.0109	30.1171	9.06214	-21.1459	25.9488
hsa-mir-33a	rs1225571810	G	T	chr22	41900967	+	GUGCAUUGUAGUUGCAUUGCAUGUUCUGGUGGUACCCAUGCAAUGUUUCCACAGUGCAUCA	GUGCAUUGUAGUUGCAUUUCAUGUUCUGGUGGUACCCAUGCAAUGUUUCCACAGUGCAUCA	UUG-CAA	UGC-GCA	UUU-CAA	UUC-GCA	45.1338	14.8933	25.3784	35.0109	19.7553	-20.1176
hsa-mir-34a	rs1489276188	T	C	chr1	9151712	-	UGGCAGUGUCUUAGCUGGUUGUUGUGAGCAAUAGUAAGGAAGCAAUCAGCAAGUAUACUGCCCUA	UGGCAGUGUCUUAGCUGGUUGUUGUGAGCAAUAGUAAGGAAGCAGUCAGCAAGUAUACUGCCCUA	GUU-AAU	UUG-CAA	GUU-AGU	UUG-CAG	19.9403	45.1338	28.778	9.4662	-8.83771	35.6676
hsa-mir-34c	rs757470011	A	G	chr11	111513484	+	AGGCAGUGUAGUUAGCUGAUUGCUAAUAGUACCAAUCACUAACCACACGGCCAGG	AGGCAGUGUAGUUAGCUGAUUGCUAAUAGUACCGAUCACUAACCACACGGCCAGG	GAU-AUC	AUU-AAU	GAU-AUC	AUU-GAU	36.6673	26.6982	36.6673	4.93053	0	21.7677
hsa-mir-3611	rs150577768	A	C	chr10	35079628	-	AAGAAUUUCUUUUUCUUCACAAUUAUGAAAGAAAAGAAAUUGUGAAGAAAGAAAUUCUUAC	AAGAAUUUCUUUUUCUUCACAAUUAUGAAAGAAAAGAAAUGGUGAAGAAAGAAAUUCUUAC	ACA-UGU	CAA-UUG	ACA-GGU	CAA-UGG	29.1022	24.7715	6.55138	49.1585	22.5508	-24.387
hsa-mir-3613	rs1488871943	G	T	chr13	49996448	-	UGUUGUACUUUUUUUUUUGUUCGUUGCAUUUUUAGGAACAAAAAAAAAAGCCCAACCCU	UGUUGUACUUUUUUUUUUGUUCGUUGCAUUUUUAGGAAAAAAAAAAAAAGCCCAACCCU	UUG-CAA	UGU-ACA	UUG-AAA	UGU-AAA	45.1338	30.3743	27.4952	55.9292	17.6385	-25.5549
hsa-mir-3613	rs1279899144	C	A	chr13	49996468	-	UGUUGUACUUUUUUUUUUGUUCGUUGCAUUUUUAGGAACAAAAAAAAAAGCCCAACCCU	UGUUGUACUUUUUUUUUUUUUCGUUGCAUUUUUAGGAACAAAAAAAAAAGCCCAACCCU	UUG-CAA	UGU-ACA	UUU-CAA	UUU-ACA	45.1338	30.3743	25.3784	53.107	19.7553	-22.7327
hsa-mir-3613	rs1438135163	A	C	chr13	49996469	-	UGUUGUACUUUUUUUUUUGUUCGUUGCAUUUUUAGGAACAAAAAAAAAAGCCCAACCCU	UGUUGUACUUUUUUUUUGGUUCGUUGCAUUUUUAGGAACAAAAAAAAAAGCCCAACCCU	UUG-CAA	UGU-ACA	UGG-CAA	GGU-ACA	45.1338	30.3743	46.7182	9.93402	-1.58444	20.4403
hsa-mir-3617	rs1312536923	G	A	chr20	45705131	-	AAAGACAUAGUUGCAAGAUGGGAUUAGAAACCAUAUGUCUCAUCAGCACCCUAUGUCCUUUCU	AAAGACAUAGUUGCAAGAUGGGAUUAGAAACCAUAUGUCUUAUCAGCACCCUAUGUCCUUUCU	AUG-CAU	UGG-UCA	AUG-UAU	UGG-UUA	35.4891	30.8705	32.5961	51.8805	2.89299	-21.01
hsa-mir-3667	rs113384782	C	T	chr22	49543439	-	AGACCCAUUGAGGAGAAGGUUCUGCUGGCUGAGAACCUUCCUCUCCAUGGGUCUUU	AGACCCAUUGAGGAGAAAGUUCUGCUGGCUGAGAACCUUCCUCUCCAUGGGUCUUU	AGG-CCU	GGU-ACC	AAG-CCU	AGU-ACC	19.412	42.8109	56.9112	11.6864	-37.4992	31.1246
hsa-mir-3681	rs1045647749	G	C	chr2	12199156	+	UAGUGGAUGAUGCACUCUGUGCAGGGCCAACUGUGCACACAGUGCUUCAUCCACUACU	UAGUGGAUGAUGCACUCUCUGCAGGGCCAACUGUGCACACAGUGCUUCAUCCACUACU	CUG-CAC	UGU-ACA	CUC-CAC	UCU-ACA	12.5671	30.3743	1.4558	71.3391	11.1113	-40.9647
hsa-mir-369	rs775910512	T	A	chr14	101065624	+	AGAUCGACCGUGUUAUAUUCGCUUUAUUGACUUCGAAUAAUACAUGGUUGAUCUUU	AGAUCGACCGUGUUAUAUACGCUUUAUUGACUUCGAAUAAUACAUGGUUGAUCUUU	AUU-AAU	UUC-GAA	AUA-AAU	UAC-GAA	26.6982	23.4163	17.2258	57.4609	9.47243	-34.0446
hsa-mir-371a	rs763757401	T	A	chr19	53787719	+	ACUCAAACUGUGGGGGCACUUUCUGCUCUCUGGUGAAAGUGCCGCCAUCUUUUGAGUGU	ACUCAAACUGUGGGGGCACUUUCUGCUCUCUGGUGAAAGAGCCGCCAUCUUUUGAGUGU	CAC-GUG	ACU-AGU	CAC-GAG	ACU-AGA	14.7034	33.1177	55.7252	8.97856	-41.0218	24.1392
hsa-mir-424	rs1486362336	A	G	chrX	134546684	-	CAGCAGCAAUUCAUGUUUUGAAGUGUUCUAAAUGGUUCAAAACGUGAGGCGCUGCUAUA	CAGCAGCAAUUCAUGUUCUGAAGUGUUCUAAAUGGUUCAAAACGUGAGGCGCUGCUAUA	UUU-AAA	UUG-CAA	UCU-AAA	CUG-CAA	39.6536	45.1338	39.3749	18.3192	0.278679	26.8146
hsa-mir-432	rs1295999868	G	A	chr14	100884515	+	UCUUGGAGUAGGUCAUUGGGUGGAUCCUCUAUUUCCUUACGUGGGCCACUGGAUGGCUCCUCCAUGUCU	UCUUGGAGUAGGUCAUUGGAUGGAUCCUCUAUUUCCUUACGUGGGCCACUGGAUGGCUCCUCCAUGUCU	GGG-CUG	GGU-ACU	GGA-CUG	GAU-ACU	38.8648	20.025		42.7775		-22.7525
hsa-mir-449a	rs751356503	G	A	chr5	55170567	-	UGGCAGUGUAUUGUUAGCUGGUUGAAUAUGUGAAUGGCAUCGGCUAACAUGCAACUGCUGUC	UGGCAGUGUAUUGUUAGCUGGUUGAAUAUGUGAAUGGCAUUGGCUAACAUGCAACUGCUGUC	CUG-CGG	UGG-UCG	CUG-UGG	UGG-UUG	28.1384	14.7499	39.4348	42.1452	-11.2964	-27.3953
hsa-mir-450a-1	rs1358512369	T	C	chrX	134540379	-	UUUUGCGAUGUGUUCCUAAUAUGCACUAUAAAUAUAUUGGGAACAUUUUGCAUGUAU	UUUUGCGAUGUGUUCCUAAUAUGCACUAUAAAUAUGUUGGGAACAUUUUGCAUGUAU	UAA-UUG	AAU-AUU	UAA-UUG	AAU-GUU	11.8496	36.7626	11.8496	12.0509	0	24.7117
hsa-mir-450a-2	rs1285213833	A	G	chrX	134540548	-	UUUUGCGAUGUGUUCCUAAUAUGUAAUAUAAAUGUAUUGGGGACAUUUUGCAUUCAU	UUUUGCGAUGUGUUCCUAAUAUGUAAUAUAAAUGUAUCGGGGACAUUUUGCAUUCAU	UAA-UUG	AAU-AUU	UAA-UCG	AAU-AUC	11.8496	36.7626	43.0129	15.0258	-31.1633	21.7369
hsa-mir-455	rs758369123	A	G	chr9	114209485	+	UAUGUGCCUUUGGACUACAUCGUGGAAGCCAGCACCAUGCAGUCCAUGGGCAUAUACA	UAUGUGCCUUUGGACUACAUCGUGGAAGCCAGCACCGUGCAGUCCAUGGGCAUAUACA	ACA-UGC	CAU-AUG	ACA-UGC	CAU-GUG	6.33802	28.8681	6.33802	4.86987	0	23.9982
hsa-mir-455	rs766257473	T	A	chr9	114209486	+	UAUGUGCCUUUGGACUACAUCGUGGAAGCCAGCACCAUGCAGUCCAUGGGCAUAUACA	UAUGUGCCUUUGGACUACAUCGUGGAAGCCAGCACCAAGCAGUCCAUGGGCAUAUACA	ACA-UGC	CAU-AUG	ACA-AGC	CAU-AAG	6.33802	28.8681	9.61907	60.6482	-3.28105	-31.7801
hsa-mir-4677	rs1050583047	G	T	chr1	243346206	+	UUGUUCUUUGGUCUUUCAGCCAUGACCUGACCUUCUGUCUGUGAGACCAAAGAACUACU	UUGUUCUUUGGUCUUUCAUCCAUGACCUGACCUUCUGUCUGUGAGACCAAAGAACUACU	CAG-CUG	AGC-UCU	CAU-CUG	AUC-UCU	19.846	31.8198	6.41751	53.0369	13.4285	-21.2172
hsa-mir-483	rs1272746606	C	T	chr11	2134184	-	AAGACGGGAGGAAAGAAGGGAGUGGUUCCAUCACGCCUCCUCACUCCUCUCCUCCCGUCUUCU	AAGACGGGAGGAAAGAAGAGAGUGGUUCCAUCACGCCUCCUCACUCCUCUCCUCCCGUCUUCU	AGG-ACU	GGG-CAC	AGA-ACU	GAG-CAC	15.4531	51.4483	6.43503	72.6632	9.01811	-21.2149
hsa-mir-486-1	rs907156000	C	A	chr8	41660462	-	UCCUGUACUGAGCUGCCCCGAGGCCCUUCAUGCUGCCCAGCUCGGGGCAGCUCAGUACAGGAUA	UCCUGUACUGAGCUGCCCCGAGGCCCUUCAUGCUGCCCAGCUCUGGGCAGCUCAGUACAGGAUA	CCC-GGG	CCG-CGG	CCC-UGG	CCG-CUG	11.6639	27.4388	23.0572	51.0615	-11.3933	-23.6227
hsa-mir-490	rs759461787	C	A	chr7	136903242	+	CCAUGGAUCUCCAGGUGGGUCAAGUUUAGAGAUGCACCAACCUGGAGGACUCCAUGCUGU	CCAUGGAUCUCCAGGUGGGUCAAGUUUAGAGAUGCACAAACCUGGAGGACUCCAUGCUGU	GGG-CCA	GGU-ACC	GGG-CAA	GGU-ACA	4.77077	42.8109	62.4207	9.93402	-57.65	32.8769
hsa-mir-498	rs548419727	G	A	chr19	53674269	+	UUUCAAGCCAGGGGGCGUUUUUCUAUAACUGGAUGAAAAGCACCUCCAGAGCUUGAAGCU	UUUCAAGCCAGGGGGCGUUUUUCUAUAACUGGAUGAAAAACACCUCCAGAGCUUGAAGCU	GUU-AGC	UUU-AAG	GUU-AAC	UUU-AAA	44.891	6.41804	18.6893	39.6536	26.2017	-33.2355
hsa-mir-5000	rs1388770537	G	A	chr2	75090853	+	CCAGUUCAGAAGUGUUCCUGAGUAACUUGUGCUUAUAACUCAGGACACUUCUGAACUUGGA	CCAGUUCAGAAGUGUUCCUAAGUAACUUGUGCUUAUAACUCAGGACACUUCUGAACUUGGA	CUG-CAG	UGA-UCA	CUA-CAG	UAA-UCA	24.15	20.459	22.41	54.6927	1.73994	-34.2337
hsa-mir-505	rs143213653	C	T	chrX	139924180	-	GGGAGCCAGGAAGUAUUGAUGUUUCUGCCAGUUUAGCGUCAACACUUGCUGGUUUCCUC	GGGAGCCAGGAAGUAUUGAUGUUUCUGCCAGUUUAGCAUCAACACUUGCUGGUUUCCUC	UGA-UCA	GAU-GUC	UGA-UCA	GAU-AUC	20.459	8.50656	20.459	36.6673	0	-28.1608
hsa-mir-509-2	rs1557105601	A	C	chrX	147258813	-	UACUGCAGACAGUGGCAAUCAUGUAUAAUUAAAAAUGAUUGGUACGUCUGUGGGUAGA	UACUGCAGACAGUGGCAAGCAUGUAUAAUUAAAAAUGAUUGGUACGUCUGUGGGUAGA	AUC-GAU	UCA-UGA	AGC-GAU	GCA-UGA	17.7996	40.0312	46.1123	10.1318	-28.3127	29.8994
hsa-mir-513c	rs782623864	T	C	chrX	147189738	-	UUCUCAAGGAGGUGUCGUUUAUGUGAACUAAAAUAUAAAUUUCACCUUUCUGAGAAGA	UUCUCAAGGAGGUGUCGUUUAUGUGAACUAAAAUAUGAAUUUCACCUUUCUGAGAAGA	GUU-AAU	UUU-AAA	GUU-AAU	UUU-GAA	19.9403	39.6536	19.9403	8.93913	0	30.7144
hsa-mir-514a-1	rs782689393	A	T	chrX	147279305	-	UACUCUGGAGAGUGACAAUCAUGUAUAAUUAAAUUUGAUUGACACUUCUGUGAGUAGA	UACUCUGGAGAGUGACAAACAUGUAUAAUUAAAUUUGAUUGACACUUCUGUGAGUAGA	AUC-GAU	UCA-UGA	AAC-GAU	ACA-UGA	17.7996	40.0312	69.1117	8.48016	-51.3121	31.551
hsa-mir-516b-1	rs201582431	C	G	chr19	53736882	+	AUCUGGAGGUAAGAAGCACUUUCUGUUUUGUGAAAGAAAAGAAAGUGCUUCCUUUCAGAGGGU	AUCUGGAGGUAAGAAGCACUUUGUGUUUUGUGAAAGAAAAGAAAGUGCUUCCUUUCAGAGGGU	UUU-AAA	UUC-GAA	UUU-AAA	UUG-GAA	39.6536	23.4163	39.6536	1.52341	0	21.8929
hsa-mir-519a-1	rs1404743656	A	G	chr19	53752451	+	ACUCUAGAGGGAAGCGCUUUCUGUUGUCUGAAAGAAAGGAAAGUGCAUCCUUUUAGAGUGU	ACUCUAGAGGGAAGCGCUUUCUGUUGUCUGAAAGAAAGGAAGGUGCAUCCUUUUAGAGUGU	CUU-AAG	UUU-AAA	CUU-AGG	UUU-AAG	16.326	39.6536	41.0014	6.41804	-24.6754	33.2355
hsa-mir-519a-1	rs765521671	A	G	chr19	53752449	+	ACUCUAGAGGGAAGCGCUUUCUGUUGUCUGAAAGAAAGGAAAGUGCAUCCUUUUAGAGUGU	ACUCUAGAGGGAAGCGCUUUCUGUUGUCUGAAAGAAAGGGAAGUGCAUCCUUUUAGAGUGU	CUU-AAG	UUU-AAA	CUU-AAG	UUU-GAA	16.326	39.6536	16.326	8.93913	0	30.7144
hsa-mir-519a-1	rs760788583	T	G	chr19	53752427	+	ACUCUAGAGGGAAGCGCUUUCUGUUGUCUGAAAGAAAGGAAAGUGCAUCCUUUUAGAGUGU	ACUCUAGAGGGAAGCGCGUUCUGUUGUCUGAAAGAAAGGAAAGUGCAUCCUUUUAGAGUGU	CUU-AAG	UUU-AAA	CGU-AAG	GUU-AAA	16.326	39.6536	49.7674	10.4573	-33.4414	29.1963
hsa-mir-520a	rs371672116	C	G	chr19	53690914	+	CUCCAGAGGGAAGUACUUUCUGUUGUCUGAGAGAAAAGAAAGUGCUUCCCUUUGGACUG	CUCCAGAGGGAAGUACUUUGUGUUGUCUGAGAGAAAAGAAAGUGCUUCCCUUUGGACUG	UUU-AAA	UUC-GAA	UUU-AAA	UUG-GAA	39.6536	23.4163	39.6536	1.52341	0	21.8929
hsa-mir-523	rs1454649848	T	A	chr19	53698418	+	CUCUAGAGGGAAGCGCUUUCUGUUGUCUGAAAGAAAAGAACGCGCUUCCCUAUAGAGGG	CUCUAGAGGGAAGCGCUUACUGUUGUCUGAAAGAAAAGAACGCGCUUCCCUAUAGAGGG	UUU-AAC	UUC-GAA	UUA-AAC	UAC-GAA	9.40626	23.4163	7.63461	57.4609	1.77165	-34.0446
hsa-mir-526b	rs370046048	T	A	chr19	53694424	+	CUCUUGAGGGAAGCACUUUCUGUUGUCUGAAAGAAGAGAAAGUGCUUCCUUUUAGAGGC	CUCUUGAGGGAAGCACUUACUGUUGUCUGAAAGAAGAGAAAGUGCUUCCUUUUAGAGGC	UUU-AAA	UUC-GAA	UUA-AAA	UAC-GAA	39.6536	23.4163	23.8015	57.4609	15.8521	-34.0446
hsa-mir-542	rs1328624194	A	C	chrX	134541383	-	UCGGGGAUCAUCAUGUCACGAGAUACCAGUGUGCACUUGUGACAGAUUGAUAACUGAAA	UCGGGGAUCAUCAUGUCACGAGAUACCAGUGUGCACUUGGGACAGAUUGAUAACUGAAA	CAC-GUG	ACG-UGU	CAC-GGG	ACG-UGG	14.7034	36.1106	47.8673	7.71543	-33.1639	28.3952
hsa-mir-550a-1	rs1287422791	G	A	chr7	30289855	+	AGUGCCUGAGGGAGUAAGAGCCCUGUUGUUGUAAGAUAGUGUCUUACUCCCUCAGGCACAUC	AGUGCCUGAGGGAGUAAGAGCCCUGUUGUUGUAAGAUAGUAUCUUACUCCCUCAGGCACAUC	AGA-UCU	GAG-GUC	AGA-UCU	GAG-AUC	25.7614	0.639692	25.7614	27.2479	0	-26.6082
hsa-mir-556	rs1447942359	T	A	chr1	162342579	+	GAUGAGCUCAUUGUAAUAUGAGCUUCAUUUAUACAUUUCAUAUUACCAUUAGCUCAUCUU	GAUGAGCUCAUUGUAAUAAGAGCUUCAUUUAUACAUUUCAUAUUACCAUUAGCUCAUCUU	UAU-AUA	AUG-CAU	UAA-AUA	AAG-CAU	45.2742	35.4891	10.6712	74.5708	34.603	-39.0818
hsa-mir-5687	rs971861618	T	A	chr5	55508878	-	CUGACUCUGAAAUCUUCUAAAUGGUACCCACUUUAUUUAGAACGUUUUAGGGUCAAAU	CUGACUCUGAAAUCUUCUAAAUGGUACCCACUUUAUUUUGAACGUUUUAGGGUCAAAU	CUA-UAG	UAA-UUA	CUA-UUG	UAA-UUU	14.4341	42.9495	27.7701	16.2036	-13.336	26.7459
hsa-mir-576	rs907125508	T	A	chr4	109488730	+	AUUCUAAUUUCUCCACGUCUUUGGUAAUAAGGUUUGGCAAAGAUGUGGAAAAAUUGGAAUCC	AUUCUAAUUUCUCCACGACUUUGGUAAUAAGGUUUGGCAAAGAUGUGGAAAAAUUGGAAUCC	GUC-GAU	UCU-AGA	GAC-GAU	ACU-AGA	9.95855	37.9681	59.3952	8.97856	-49.4367	28.9895
hsa-mir-577	rs1325952760	G	C	chr4	114656811	+	GUAGAUAAAAUAUUGGUACCUGAUGAAUCUGAGGCCAGGUUUCAAUACUUUAUCUGCUC	GUAGAUAAAAUAUUGGUACCUGAUGAAUCUGAGGCCAGCUUUCAAUACUUUAUCUGCUC	UAC-GUU	ACC-GGU	UAC-CUU	ACC-GCU	10.2301	19.3202	4.07058	49.3605	6.15955	-30.0402
hsa-mir-582	rs779684016	A	C	chr5	59703670	-	UUACAGUUGUUCAACCAGUUACUAAUCUAACUAAUUGUAACUGGUUGAACAACUGAACCC	UUACAGUUGUUCAACCAGGUACUAAUCUAACUAAUUGUAACUGGUUGAACAACUGAACCC	AGU-ACU	GUU-AAC	AGG-ACU	GGU-AAC	33.5208	18.6893	15.4531	51.7031	18.0676	-33.0138
hsa-mir-588	rs1439105717	C	A	chr6	126484666	+	UGGCCACAAUGGGUUAGAACACUAUUCCAUUGUGUUCUUACCCACCAUGGCCAAA	UGGCCACAAUGGGUUAGAAAACUAUUCCAUUGUGUUCUUACCCACCAUGGCCAAA	GAA-UUC	AAC-GUU	GAA-UUC	AAA-GUU	34.3753	26.8868	34.3753	4.11783	0	22.7689
hsa-mir-597	rs769103445	T	A	chr8	9741706	+	UGUGUCACUCGAUGACCACUGUGAAGACAGUAAAAUGUACAGUGGUUCUCUUGUGGCUCAAG	UGUGUCACUCGAUGACCACAGUGAAGACAGUAAAAUGUACAGUGGUUCUCUUGUGGCUCAAG	CAC-GUG	ACU-AGU	CAC-GUG	ACA-AGU	14.7034	33.1177	14.7034	11.7863	0	21.3314
hsa-mir-624	rs1274634299	T	C	chr14	31014690	-	UAGUACCAGUACCUUGUGUUCAGUGGAACCAAGGUAAACACAAGGUAUUGGUAUUACC	UAGUACCAGUACCUUGUGUUCAGUGGAACCAAGGUAAGCACAAGGUAUUGGUAUUACC	UGU-ACA	GUU-AAC	UGU-GCA	GUU-AGC	30.3743	18.6893	2.59056	44.891	27.7838	-26.2017
hsa-mir-628	rs1401315366	A	G	chr15	55372972	-	AUGCUGACAUAUUUACUAGAGGGUAAAAUUAAUAACCUUCUAGUAAGAGUGGCAGUCGAAG	AUGCUGACAUAUUUACUAGAGGGUAAAAUUAAUAACCUUCCAGUAAGAGUGGCAGUCGAAG	UAG-CUA	AGA-UCU	UAG-CCA	AGA-UCC	36.0897	25.7614	53.8135	4.83984	-17.7238	20.9216
hsa-mir-628	rs1410255602	G	C	chr15	55372973	-	AUGCUGACAUAUUUACUAGAGGGUAAAAUUAAUAACCUUCUAGUAAGAGUGGCAGUCGAAG	AUGCUGACAUAUUUACUAGAGGGUAAAAUUAAUAACCUUGUAGUAAGAGUGGCAGUCGAAG	UAG-CUA	AGA-UCU	UAG-GUA	AGA-UGU	36.0897	25.7614	1.40773	59.9018	34.682	-34.1404
hsa-mir-628	rs771606673	C	A	chr15	55372994	-	AUGCUGACAUAUUUACUAGAGGGUAAAAUUAAUAACCUUCUAGUAAGAGUGGCAGUCGAAG	AUGCUGACAUAUUUACUAUAGGGUAAAAUUAAUAACCUUCUAGUAAGAGUGGCAGUCGAAG	UAG-CUA	AGA-UCU	UAU-CUA	AUA-UCU	36.0897	25.7614	15.0755	51.9472	21.0142	-26.1857
hsa-mir-660	rs1221699333	A	G	chrX	50013292	+	UACCCAUUGCAUAUCGGAGUUGUGAAUUCUCAAAACACCUCCUGUGUGCAUGGAUUACA	UACCCAUUGCAUAUCGGAGUUGUGAAUUCUCAAAACGCCUCCUGUGUGCAUGGAUUACA	AGU-CCU	GUU-ACC	AGU-CCU	GUU-GCC	16.577	44.167	16.577	15.9574	0	28.2096
hsa-mir-660	rs782056730	T	C	chrX	50013275	+	UACCCAUUGCAUAUCGGAGUUGUGAAUUCUCAAAACACCUCCUGUGUGCAUGGAUUACA	UACCCAUUGCAUAUCGGAGCUGUGAAUUCUCAAAACACCUCCUGUGUGCAUGGAUUACA	AGU-CCU	GUU-ACC	AGC-CCU	GCU-ACC	16.577	44.167	13.925	67.7651	2.6521	-23.5981
hsa-mir-675	rs771966122	A	G	chr11	1996786	-	UGGUGCGGAGAGGGCCCACAGUGGACUUGGUGACGCUGUAUGCCCUCACCGCUCAGC	UGGUGCGGAGAGGGCCCACAGUGGACUUGGUGACGCCGUAUGCCCUCACCGCUCAGC	ACA-UGU	CAG-CUG	ACA-CGU	CAG-CCG	29.1022	19.846	33.6482	51.5043	-4.54599	-31.6582
hsa-mir-875	rs749432375	C	G	chr8	99536833	-	UAUACCUCAGUUUUAUCAGGUGUUCUUAAAAUCACCUGGAAACACUGAGGUUGUGU	UAUACCUCAGUUUUAUCACGUGUUCUUAAAAUCACCUGGAAACACUGAGGUUGUGU	CAG-CUG	AGG-CCU	CAC-CUG	ACG-CCU	19.846	19.412	3.66411	65.691	16.1819	-46.2789
hsa-mir-876	rs747663653	G	T	chr9	28863677	-	GAUUUCUUUGUGAAUCACCAUAUCUAAGCUAAUGUGGUGGUGGUUUACAAAGUAAUUCA	GAUUUCUUUGUGAAUCAACAUAUCUAAGCUAAUGUGGUGGUGGUUUACAAAGUAAUUCA	ACC-GGU	CCA-UGG	AAC-GGU	ACA-UGG	19.3202	24.3554	56.6896	3.35993	-37.3693	20.9955
hsa-mir-890	rs1556967829	T	C	chrX	145994305	-	UACUUGGAAAGGCAUCAGUUGCUUAGAUUACAUGUAACUAUUCCCUUUCUGAGUAGA	UACUUGGAAAGGCAUCAGUUGCUUAGAUUACAUGUAGCUAUUCCCUUUCUGAGUAGA	AGU-ACU	GUU-AAC	AGU-GCU	GUU-AGC	33.5208	18.6893	3.84093	44.891	29.6798	-26.2017
hsa-mir-92a-2	rs1410543065	T	C	chrX	134169584	-	GGGUGGGGAUUUGUUGCAUUACUUGUGUUCUAUAUAAAGUAUUGCACUUGUCCCGGCCUGU	GGGUGGGGAUUUGUUGCAUUGCUUGUGUUCUAUAUAAAGUAUUGCACUUGUCCCGGCCUGU	AUU-AUU	UUA-UAU	AUU-AUU	UUG-UAU	34.7664	13.3708	34.7664	34.3353	0	-20.9645
hsa-mir-96	rs957232317	A	T	chr7	129774742	-	UUUGGCACUAGCACAUUUUUGCUUGUGUCUCUCCGCUCUGAGCAAUCAUGUGCAGUGCCAAUAU	UUUGGCACUAGCACAUUUUAGCUUGUGUCUCUCCGCUCUGAGCAAUCAUGUGCAGUGCCAAUAU	UUU-AAU	UUG-CAA	UUA-AAU	UAG-CAA	15.5137	45.1338	20.4771	68.6447	-4.9634	-23.511
hsa-mir-98	rs1277087629	T	A	chrX	53556260	-	UGAGGUAGUAAGUUGUAUUGUUGUGGGGUAGGGAUAUUAGGCCCCAAUUAGAAGAUAACUAUACAACUUACUACUUUCC	UGAGGUAGUAAGUUGUAUUGUUGUGGGGUAGGGAUAUUAGGCCCCAAUUAGAAGAUAACUUUACAACUUACUACUUUCC	AUU-UAU	UUG-CUA	AUU-UUU	UUG-CUU	51.7258	41.4901	46.2303	14.4727	5.49547	27.0173

## Sheet: Table S10
Supplementary Table S10. SNPs alter YCR motifs in human pre-miRNAs
MiRBase ID	SNP ID	Wild-type	SNP	Chromosome	SNP position	Strand	Pre-miRNA sequence (wild-type)	Pre-miRNA sequence (SNP)	19-YCR motif (wild-type)	20-YCR motif (wild-type)	19-YCR motif (SNP)	20-YCR motif (SNP)	19-YCR motif (wild-type) score	20-YCR motif (wild-type) score	19-YCR motif (SNP) score	20-YCR motif (SNP) score	∆19-YCR score	∆20-YCR score
hsa-mir-143	rs1379718357	G	A	chr5	149428964	+	GGUGCAGUGCUGCAUCUCUGGUCAGUUGGGAGUCUGAGAUGAAGCACUGUAGCUC	GGUGCAGUGCUGCAUCUCUGAUCAGUUGGGAGUCUGAGAUGAAGCACUGUAGCUC	UGG-UCU		UGA-UCU		6.31331		41.3897		-35.0764
hsa-mir-3150b	rs1256195314	C	T	chr8	95072943	-	CAACCUCGAGGAUCUCCCCAGCCUUGGCGUUCAGGUGCUGAGGAGAUCGUCGAGGUUGGC	CAACCUCGAGGAUCUCCCCAGCCUUGGCGUUCAGGUGCUAAGGAGAUCGUCGAGGUUGGC	CAG-CUG	AGC-GCU	CAG-CUA	AGC-GCU	0.11766	13.384	30.0268	13.384	-29.9092	0
hsa-mir-127	rs779953498	G	A	chr14	100883037	+	CUGAAGCUCAGAGGGCUCUGAUUCAGAAAGAUCAUCGGAUCCGUCUGAGCUUGGCU	CUGAAGCUCAGAGGGCUCUGAUUCAGAAAGAUCAUCAGAUCCGUCUGAGCUUGGCU	UGA-UCG	GAU-AUC	UGA-UCA	GAU-AUC	9.95745	2.70978	37.9107	2.70978	-27.9532	0
hsa-mir-577	rs1325952760	G	C	chr4	114656811	+	GUAGAUAAAAUAUUGGUACCUGAUGAAUCUGAGGCCAGGUUUCAAUACUUUAUCUGCUC	GUAGAUAAAAUAUUGGUACCUGAUGAAUCUGAGGCCAGCUUUCAAUACUUUAUCUGCUC	CCU-AGG	CUG-CAG	CCU-AGC	CUG-CAG	24.1406	4.08194	51.7317	4.08194	-27.5911	0
hsa-mir-1180	rs1161345402	A	G	chr17	19344549	-	GGACCCACCCGGCCGGGAAUAGUGCUCCUGGUUGUUUCCGGCUCGCGUGGGUGUGU	GGACCCACCCGGCCGGGAACAGUGCUCCUGGUUGUUUCCGGCUCGCGUGGGUGUGU	AUA-UGU	UAG-UUG	ACA-UGU	CAG-UUG	28.1341	0.273758	55.3415	0.128388	-27.2074	0.145371
hsa-mir-337	rs1356442346	T	C	chr14	100874534	+	GAACGGCUUCAUACAGGAGUUGAUGCACAGUUAUCCAGCUCCUAUAUGAUGCCUUUCUUC	GAACGGCUUCAUACAGGAGCUGAUGCACAGUUAUCCAGCUCCUAUAUGAUGCCUUUCUUC	GUU-AGC	UUG-CAG	GCU-AGC	CUG-CAG	20.6078	10.0002	41.8871	4.08194	-21.2793	5.91823
hsa-mir-151a	rs767616730	T	C	chr8	140732608	-	UCGAGGAGCUCACAGUCUAGUAUGUCUCAUCCCCUACUAGACUGAAGCUCCUUGAGGA	UCGAGGAGCUCACAGUCUAGUAUGUCUCAUCCCCUGCUAGACUGAAGCUCCUUGAGGA	GUA-UAC		GUA-UGC		8.34654		29.2647		-20.9181
hsa-let-7b	rs1209727973	G	A	chr22	46113709	+	UGAGGUAGUAGGUUGUGUGGUUUCAGGGCAGUGAUGUUGCCCCUCGGAAGAUAACUAUACAACCUACUGCCUUCC	UGAGGUAGUAGGUUGUGUAGUUUCAGGGCAGUGAUGUUGCCCCUCGGAAGAUAACUAUACAACCUACUGCCUUCC	GGU-ACU		AGU-ACU		3.90431		24.5679		-20.6636
hsa-mir-155	rs1487851625	G	A	chr21	25574003	+	UUAAUGCUAAUCGUGAUAGGGGUUUUUGCCUCCAACUGACUCCUACAUAUUAGCAUUAACA	UUAAUGCUAAUCGUGAUAGGAGUUUUUGCCUCCAACUGACUCCUACAUAUUAGCAUUAACA	GGU-ACU	GUU-GAC	AGU-ACU	GUU-GAC	3.90431	18.419	24.5679	18.419	-20.6636	0
hsa-mir-145	rs747523129	A	G	chr5	149430701	+	GUCCAGUUUUCCCAGGAAUCCCUUAGAUGCUAAGAUGGGGAUUCCUGGAAAUACUGUUCU	GUCCAGUUUUCCCAGGAAUCCCUUAGAUGCUAAGAUGGGGGUUCCUGGAAAUACUGUUCU	UCC-GGA	CCC-GGG	UCC-GGG	CCC-GGG	22.8096	11.2357	2.68309	11.2357	20.1265	0
hsa-mir-205	rs1259433308	C	T	chr1	209432185	+	UCCUUCAUUCCACCGGAGUCUGUCUCAUACCCAACCAGAUUUCAGUGGAGUGAAGUUCA	UCCUUCAUUCCACCGGAGUUUGUCUCAUACCCAACCAGAUUUCAGUGGAGUGAAGUUCA	UCU-AGA	CUG-CAG	UUU-AGA	UUG-CAG	35.0281	4.08194	14.5758	10.0002	20.4522	-5.91823
hsa-mir-518a-1	rs765231725	C	T	chr19	53731038	+	CUGCAAAGGGAAGCCCUUUCUGUUGUCUGAAAGAAGAGAAAGCGCUUCCCUUUGCUGGAU	CUGCAAAGGGAAGCCCUUUUUGUUGUCUGAAAGAAGAGAAAGCGCUUCCCUUUGCUGGAU	UCU-AGA	CUG-GAG	UUU-AGA	UUG-GAG	35.0281		14.5758		20.4522
hsa-mir-518a-2	rs373104095	C	T	chr19	53739367	+	CUGCAAAGGGAAGCCCUUUCUGUUGUCUAAAAGAAGAGAAAGCGCUUCCCUUUGCUGGAU	CUGCAAAGGGAAGCCCUUUUUGUUGUCUAAAAGAAGAGAAAGCGCUUCCCUUUGCUGGAU	UCU-AGA	CUG-GAG	UUU-AGA	UUG-GAG	35.0281		14.5758		20.4522
hsa-mir-526a-1	rs749616981	C	T	chr19	53706285	+	CUCUAGAGGGAAGCACUUUCUGUUGCUUGAAAGAAGAGAAAGCGCUUCCUUUUAGAGGA	CUCUAGAGGGAAGCACUUUUUGUUGCUUGAAAGAAGAGAAAGCGCUUCCUUUUAGAGGA	UCU-AGA	CUG-GAG	UUU-AGA	UUG-GAG	35.0281		14.5758		20.4522
hsa-mir-3163	rs1390586684	C	A	chr11	66934478	-	UAUAAAAUGAGGGCAGUAAGACCUUCCUUCCUUGUCUUACUACCCCCAUUUUAUAGA	UAUAAAAUGAGGGCAGUAAUACCUUCCUUCCUUGUCUUACUACCCCCAUUUUAUAGA	AGA-UCU	GAC-GUC	AUA-UCU	UAC-GUC	44.9594	0.954258	24.3325	0.569282	20.6269	0.384976
hsa-let-7f-1	rs1242905594	C	T	chr9	94176409	+	UGAGGUAGUAGAUUGUAUAGUUGUGGGGUAGUGAUUUUACCCUGUUCAGGAGAUAACUAUACAAUCUAUUGCCUUCC	UGAGGUAGUAGAUUGUAUAGUUGUGGGGUAGUGAUUUUACCCUGUUCAGGAGAUAAUUAUACAAUCUAUUGCCUUCC	AGU-ACU	GUU-AAC	AGU-AUU	GUU-AAU	24.5679	3.9881	3.59768	2.3645	20.9703	1.6236
hsa-mir-345	rs1389275463	C	T	chr14	100307895	+	GCUGACUCCUAGUCCAGGGCUCGUGAUGGCUGGUGGGCCCUGAACGAGGGGUCUGGAG	GCUGACUCCUAGUCCAGGGUUCGUGAUGGCUGGUGGGCCCUGAACGAGGGGUCUGGAG	GCU-GGC	CUC-GGG	GUU-GGC	UUC-GGG	38.2039	1.69676	16.3016	0.224681	21.9023	1.47208
hsa-mir-675	rs1229424800	T	C	chr11	1996803	-	UGGUGCGGAGAGGGCCCACAGUGGACUUGGUGACGCUGUAUGCCCUCACCGCUCAGC	UGGUGCGGAGAGGGCCCACGGUGGACUUGGUGACGCUGUAUGCCCUCACCGCUCAGC	AGU-GCU	GUG-CGC	GGU-GCU	GUG-CGC	23.434	23.6243	1.04546	23.6243	22.3885	0
hsa-mir-516b-1	rs201582431	C	G	chr19	53736882	+	AUCUGGAGGUAAGAAGCACUUUCUGUUUUGUGAAAGAAAAGAAAGUGCUUCCUUUCAGAGGGU	AUCUGGAGGUAAGAAGCACUUUGUGUUUUGUGAAAGAAAAGAAAGUGCUUCCUUUCAGAGGGU	UCU-AGA	CUG-AAG	UGU-AGA	GUG-AAG	35.0281		12.502		22.5261
hsa-mir-520a	rs371672116	C	G	chr19	53690914	+	CUCCAGAGGGAAGUACUUUCUGUUGUCUGAGAGAAAAGAAAGUGCUUCCCUUUGGACUG	CUCCAGAGGGAAGUACUUUGUGUUGUCUGAGAGAAAAGAAAGUGCUUCCCUUUGGACUG	UCU-AGA	CUG-AAG	UGU-AGA	GUG-AAG	35.0281		12.502		22.5261
hsa-mir-369	rs763402077	C	T	chr14	101065625	+	AGAUCGACCGUGUUAUAUUCGCUUUAUUGACUUCGAAUAAUACAUGGUUGAUCUUU	AGAUCGACCGUGUUAUAUUUGCUUUAUUGACUUCGAAUAAUACAUGGUUGAUCUUU	UCG-CGA		UUG-CGA		43.3701		20.5323		22.8378
hsa-mir-410	rs369101854	C	T	chr14	101065944	+	AGGUUGUCUGUGAUGAGUUCGCUUUUAUUAAUGACGAAUAUAACACAGAUGGCCUGU	AGGUUGUCUGUGAUGAGUUUGCUUUUAUUAAUGACGAAUAUAACACAGAUGGCCUGU	UCG-CGA		UUG-CGA		43.3701		20.5323		22.8378
hsa-mir-495	rs1387305475	C	T	chr14	101033788	+	GAAGUUGCCCAUGUUAUUUUCGCUUUAUAUGUGACGAAACAAACAUGGUGCACUUCUU	GAAGUUGCCCAUGUUAUUUUUGCUUUAUAUGUGACGAAACAAACAUGGUGCACUUCUU	UCG-CGA		UUG-CGA		43.3701		20.5323		22.8378
hsa-mir-543	rs777520683	C	T	chr14	101032017	+	GAAGUUGCCCGUGUUUUUUUCGCUUUAUUUGUGACGAAACAUUCGCGGUGCACUUCUU	GAAGUUGCCCGUGUUUUUUUUGCUUUAUUUGUGACGAAACAUUCGCGGUGCACUUCUU	UCG-CGA		UUG-CGA		43.3701		20.5323		22.8378
hsa-let-7a-1	rs781681931	T	G	chr9	94176014	+	UGAGGUAGUAGGUUGUAUAGUUUUAGGGUCACACCCACCACUGGGAGAUAACUAUACAAUCUACUGUCUUUC	UGAGGUAGUAGGUUGUAUAGUUUUAGGGUCACACCCACCACUGGGAGAUAACGAUACAAUCUACUGUCUUUC	AGU-ACU	GUU-AAC	AGU-ACG	GUU-AAC	24.5679	3.9881	1.01673	3.9881	23.5512	0
hsa-mir-411	rs780559779	C	T	chr14	101023359	+	UAGUAGACCGUAUAGCGUACGCUUUAUCUGUGACGUAUGUAACACGGUCCACUAAC	UAGUAGACCGUAUAGCGUAUGCUUUAUCUGUGACGUAUGUAACACGGUCCACUAAC	ACG-CGU		AUG-CGU		55.9397		30.6343		25.3054
hsa-mir-361	rs1341659793	C	A	chrX	85903684	-	UUAUCAGAAUCUCCAGGGGUACUUUAUAAUUUCAAAAAGUCCCCCAGGUGUGAUUCUGAUUUGC	UUAUCAGAAUCUCCAGGGUUACUUUAUAAUUUCAAAAAGUCCCCCAGGUGUGAUUCUGAUUUGC	GUA-UCC	UAC-GUC	UUA-UCC	UAC-GUC	31.7086	0.569282	5.68398	0.569282	26.0246	0
hsa-mir-32	rs1446620491	G	A	chr9	109046273	-	UAUUGCACAUUACUAAGUUGCAUGUUGUCACGGCCUCAAUGCAAUUUAGUGUGUGUGAUAUU	UAUUGCACAUUACUAAGUUGUAUGUUGUCACGGCCUCAAUGCAAUUUAGUGUGUGUGAUAUU	GCA-UGC	CAU-AUG	GUA-UGC	UAU-AUG	55.3232	0.492423	29.2647	0.914926	26.0585	-0.422503
hsa-mir-216a	rs1345969315	G	A	chr2	55989001	-	UAAUCUCAGCUGGCAACUGUGAGAUGUUCAUACAAUCCCUCACAGUGGUCUCUGGGAUUAUG	UAAUCUCAGCUGGCAACUGUGAGAUGUUCAUACAAUCCCUUACAGUGGUCUCUGGGAUUAUG	UGA-UCA	GAG-CUC	UGA-UUA	GAG-CUU	37.9107	7.22796	11.1037	12.4681	26.807	-5.24014
hsa-mir-589	rs751258950	G	A	chr7	5495856	-	UGAGAACCACGUCUGCUCUGAGCUGGGUACUGCCUGUUCAGAACAAAUGCCGGUUCCCAGA	UGAGAACCACGUCUGCUCUGAGCUGGGUACUGCCUGUUUAGAACAAAUGCCGGUUCCCAGA	UGA-UCA	GAG-UUC	UGA-UUA	GAG-UUU	37.9107	0.732221	11.1037	0.0828906	26.807	0.649331
hsa-mir-518e	rs755152247	A	G	chr19	53729891	+	CUCUAGAGGGAAGCGCUUUCUGUUGGCUAAAAGAAAAGAAAGCGCUUCCCUUCAGAGUG	CUCUAGAGGGAAGCGCUUUCUGUUGGCUAAAAGAAAAGGAAGCGCUUCCCUUCAGAGUG	UCU-AGA		UCU-AGG		35.0281		6.52454		28.5035
hsa-mir-519b	rs778901405	A	G	chr19	53695263	+	CUCUAGAGGGAAGCGCUUUCUGUUGUCUGAAAGAAAAGAAAGUGCAUCCUUUUAGAGGUU	CUCUAGAGGGAAGCGCUUUCUGUUGUCUGAAAGAAAAGGAAGUGCAUCCUUUUAGAGGUU	UCU-AGA	CUG-AAG	UCU-AGG	CUG-AAG	35.0281		6.52454		28.5035
hsa-mir-520c	rs914310636	A	G	chr19	53707506	+	CUCUAGAGGGAAGCACUUUCUGUUGUCUGAAAGAAAAGAAAGUGCUUCCUUUUAGAGGGU	CUCUAGAGGGAAGCACUUUCUGUUGUCUGAAAGAAAAGGAAGUGCUUCCUUUUAGAGGGU	UCU-AGA	CUG-AAG	UCU-AGG	CUG-AAG	35.0281		6.52454		28.5035
hsa-mir-525	rs1164360871	A	G	chr19	53697585	+	CUCCAGAGGGAUGCACUUUCUCUUAUGUGAAAAAAAAGAAGGCGCUUCCCUUUAGAGCG	CUCCAGAGGGAUGCACUUUCUCUUAUGUGAAAAAAAAGGAGGCGCUUCCCUUUAGAGCG	UCU-AGA		UCU-AGG		35.0281		6.52454		28.5035
hsa-mir-526a-1	rs1194572278	A	G	chr19	53706304	+	CUCUAGAGGGAAGCACUUUCUGUUGCUUGAAAGAAGAGAAAGCGCUUCCUUUUAGAGGA	CUCUAGAGGGAAGCACUUUCUGUUGCUUGAAAGAAGAGGAAGCGCUUCCUUUUAGAGGA	UCU-AGA	CUG-GAG	UCU-AGG	CUG-GAG	35.0281		6.52454		28.5035
hsa-mir-629	rs752725261	T	C	chr15	70079429	-	UGGGUUUACGUUGGGAGAACUUUUACGGUGAACCAGGAGGUUCUCCCAACGUAAGCCCAGC	UGGGUUUACGUUGGGAGAGCUUUUACGGUGAACCAGGAGGUUCUCCCAACGUAAGCCCAGC	ACU-GGU	CUU-AGG	GCU-GGU	CUU-AGG	44.4189	5.24513	13.0741	5.24513	31.3448	0
hsa-mir-216a	rs1465789697	A	T	chr2	55989022	-	UAAUCUCAGCUGGCAACUGUGAGAUGUUCAUACAAUCCCUCACAGUGGUCUCUGGGAUUAUG	UAAUCUCAGCUGGCAACUGAGAGAUGUUCAUACAAUCCCUCACAGUGGUCUCUGGGAUUAUG	UGA-UCA	GAG-CUC	AGA-UCA	GAG-CUC	37.9107	7.22796	4.85896	7.22796	33.0517	0
hsa-mir-556	rs1447942359	T	A	chr1	162342579	+	GAUGAGCUCAUUGUAAUAUGAGCUUCAUUUAUACAUUUCAUAUUACCAUUAGCUCAUCUU	GAUGAGCUCAUUGUAAUAAGAGCUUCAUUUAUACAUUUCAUAUUACCAUUAGCUCAUCUU	UGA-UCA	GAG-UUC	AGA-UCA	GAG-UUC	37.9107	0.732221	4.85896	0.732221	33.0517	0
hsa-mir-410	rs374154392	C	T	chr14	101065959	+	AGGUUGUCUGUGAUGAGUUCGCUUUUAUUAAUGACGAAUAUAACACAGAUGGCCUGU	AGGUUGUCUGUGAUGAGUUCGCUUUUAUUAAUGAUGAAUAUAACACAGAUGGCCUGU	UCG-CGA		UCG-UGA		43.3701		9.87903		33.491
hsa-mir-523	rs1454649848	T	A	chr19	53698418	+	CUCUAGAGGGAAGCGCUUUCUGUUGUCUGAAAGAAAAGAACGCGCUUCCCUAUAGAGGG	CUCUAGAGGGAAGCGCUUACUGUUGUCUGAAAGAAAAGAACGCGCUUCCCUAUAGAGGG	UCU-AGA	CUG-AAG	ACU-AGA	CUG-AAG	35.0281		0.806226		34.2218
hsa-mir-526b	rs370046048	T	A	chr19	53694424	+	CUCUUGAGGGAAGCACUUUCUGUUGUCUGAAAGAAGAGAAAGUGCUUCCUUUUAGAGGC	CUCUUGAGGGAAGCACUUACUGUUGUCUGAAAGAAGAGAAAGUGCUUCCUUUUAGAGGC	UCU-AGA	CUG-GAG	ACU-AGA	CUG-GAG	35.0281		0.806226		34.2218
hsa-mir-182	rs1331665171	G	A	chr7	129770448	-	UUUGGCAAUGGUAGAACUCACACUGGUGAGGUAACAGGAUCCGGUGGUUCUAGACUUGCCAACUA	UUUGGCAAUGGUAGAACUCACAUUGGUGAGGUAACAGGAUCCGGUGGUUCUAGACUUGCCAACUA	ACU-GGU	CUG-CGG	AUU-GGU	UUG-CGG	44.4189	8.13005	9.82267	18.9216	34.5962	-10.7916
hsa-mir-629	rs910635605	G	A	chr15	70079428	-	UGGGUUUACGUUGGGAGAACUUUUACGGUGAACCAGGAGGUUCUCCCAACGUAAGCCCAGC	UGGGUUUACGUUGGGAGAAUUUUUACGGUGAACCAGGAGGUUCUCCCAACGUAAGCCCAGC	ACU-GGU	CUU-AGG	AUU-GGU	UUU-AGG	44.4189	5.24513	9.82267	0.373806	34.5962	4.87132
hsa-mir-205	rs750623780	G	C	chr1	209432203	+	UCCUUCAUUCCACCGGAGUCUGUCUCAUACCCAACCAGAUUUCAGUGGAGUGAAGUUCA	UCCUUCAUUCCACCGGAGUCUGUCUCAUACCCAACCACAUUUCAGUGGAGUGAAGUUCA	UCU-AGA	CUG-CAG	UCU-ACA	CUG-CAC	35.0281	4.08194	0.114202	25.0857	34.9138	-21.0038
hsa-mir-2116	rs1202342353	C	A	chr15	59171214	-	GGUUCUUAGCAUAGGAGGUCUUCCCAUGCUAAGAAGUCCUCCCAUGCCAAGAACUCC	GGUUCUUAGCAUAGGAGGUCUUCCCAUGCUAAGAAUUCCUCCCAUGCCAAGAACUCC	UCU-AGU	CUU-AAG	UCU-AUU	CUU-AAU	36.9873	2.22364	1.41683	6.71666	35.5705	-4.49301
hsa-mir-186	rs1318830037	C	A	chr1	71067663	-	CAAAGAAUUCUCCUUUUGGGCUUUCUGGUUUUAUUUUAAGCCCAAAGGUGAAUUUUUUGGG	CAAAGAAUUCUCCUUUUGGGCUUUCUGGUUUUAUUUUAAUCCCAAAGGUGAAUUUUUUGGG	GCU-AGC	CUU-AAG	GCU-AUC	CUU-AAU	41.8871	2.22364	5.89997	6.71666	35.9872	-4.49301
hsa-mir-339	rs1193791493	G	A	chr7	1022993	-	UCCCUGUCCUCCAGGAGCUCACGUGUGCCUGCCUGUGAGCGCCUCGACGACAGAGCCG	UCCCUGUCCUCCAGGAGCUUACGUGUGCCUGCCUGUGAGCGCCUCGACGACAGAGCCG	UCA-UGA	CAC-GUG	UUA-UGA	UAC-GUG	49.1508	0.115829	12.8156	0.0923862	36.3352	0.0234428
hsa-mir-508	rs1557102620	G	A	chrX	147236983	-	UACUCCAGAGGGCGUCACUCAUGUAAACUAAAACAUGAUUGUAGCCUUUUGGAGUAGA	UACUCCAGAGGGCGUCACUUAUGUAAACUAAAACAUGAUUGUAGCCUUUUGGAGUAGA	UCA-UGA	CAU-AUG	UUA-UGA	UAU-AUG	49.1508	0.492423	12.8156	0.914926	36.3352	-0.422503
hsa-mir-32	rs769574452	T	C	chr9	109046272	-	UAUUGCACAUUACUAAGUUGCAUGUUGUCACGGCCUCAAUGCAAUUUAGUGUGUGUGAUAUU	UAUUGCACAUUACUAAGUUGCGUGUUGUCACGGCCUCAAUGCAAUUUAGUGUGUGUGAUAUU	GCA-UGC	CAU-AUG	GCG-UGC	CGU-AUG	55.3232	0.492423	18.4121	0.0511967	36.9111	0.441226
hsa-mir-431	rs774140527	A	G	chr14	100881046	+	UGUCUUGCAGGCCGUCAUGCAGGCCACACUGACGGUAACGUUGCAGGUCGUCUUGCAGGGCUUCU	UGUCUUGCAGGCCGUCAUGCGGGCCACACUGACGGUAACGUUGCAGGUCGUCUUGCAGGGCUUCU	GCA-UGC	CAG-UUG	GCG-UGC	CGG-UUG	55.3232	0.128388	18.4121		36.9111
hsa-mir-136	rs1190567087	G	A	chr14	100884736	+	ACUCCAUUUGUUUUGAUGAUGGAUUCUUAUGCUCCAUCAUCGUCUCAAAUGAGUCU	ACUCCAUUUGUUUUGAUGAUAGAUUCUUAUGCUCCAUCAUCGUCUCAAAUGAGUCU	UGG-CCA	GGA-UCC	UAG-CCA	AGA-UCC	37.5351	42.2252	0.232539	39.8448	37.3026	2.38034
hsa-mir-323a	rs775517920	C	T	chr14	101025780	+	AGGUGGUCCGUGGCGCGUUCGCUUUAUUUAUGGCGCACAUUACACGGUCGACCUCU	AGGUGGUCCGUGGCGCGUUCGCUUUAUUUAUGGUGCACAUUACACGGUCGACCUCU	UCG-CGC	CGC-GCG	UCG-UGC	CGC-GUG	42.3286	1.38611	2.53121	0.0583308	39.7974	1.32777
hsa-mir-323a	rs762957686	G	A	chr14	101025781	+	AGGUGGUCCGUGGCGCGUUCGCUUUAUUUAUGGCGCACAUUACACGGUCGACCUCU	AGGUGGUCCGUGGCGCGUUCGCUUUAUUUAUGGCACACAUUACACGGUCGACCUCU	UCG-CGC	CGC-GCG	UCG-CAC	CGC-GCA	42.3286	1.38611	0.173078	1.61083	42.1555	-0.224729
hsa-mir-4424	rs1259548425	G	A	chr1	178677801	+	AGAGUUAACUCAAAAUGGACUAAUUUUUCCACUAGUUAGUCCAUUUCAAGUUAACUCUGU	AGAGUUAACUCAAAAUGGACUAAUUUUUCCACUAGUUAAUCCAUUUCAAGUUAACUCUGU	ACU-AGU	CUA-UAG	ACU-AAU	CUA-UAA	43.2095	3.26804	0.346232	5.89851	42.8633	-2.63047
hsa-mir-339	rs752218859	C	A	chr7	1022976	-	UCCCUGUCCUCCAGGAGCUCACGUGUGCCUGCCUGUGAGCGCCUCGACGACAGAGCCG	UCCCUGUCCUCCAGGAGCUCACGUGUGCCUGCCUGUUAGCGCCUCGACGACAGAGCCG	UCA-UGA	CAC-GUG	UCA-UUA	CAC-GUU	49.1508	0.115829	6.23937	0.798405	42.9114	-0.682576
hsa-mir-588	rs1439105717	C	A	chr6	126484666	+	UGGCCACAAUGGGUUAGAACACUAUUCCAUUGUGUUCUUACCCACCAUGGCCAAA	UGGCCACAAUGGGUUAGAAAACUAUUCCAUUGUGUUCUUACCCACCAUGGCCAAA	ACA-UGU	CAC-GUG	AAA-UGU	AAC-GUG	55.3415	0.115829	7.72381		47.6177
hsa-mir-588	rs1373718507	G	A	chr6	126484680	+	UGGCCACAAUGGGUUAGAACACUAUUCCAUUGUGUUCUUACCCACCAUGGCCAAA	UGGCCACAAUGGGUUAGAACACUAUUCCAUUGUAUUCUUACCCACCAUGGCCAAA	ACA-UGU	CAC-GUG	ACA-UAU	CAC-GUA	55.3415	0.115829	1.09551	0.0526087	54.246	0.0632203
hsa-mir-377	rs768925962	G	A	chr14	101062078	+	AGAGGUUGCCCUUGGUGAAUUCGCUUUAUUUAUGUUGAAUCACACAAAGGCAACUUUUGU	AGAGGUUGCCCUUGGUGAAUUCACUUUAUUUAUGUUGAAUCACACAAAGGCAACUUUUGU		UCG-UGA		UCA-UGA		9.87903		49.1508		-39.2718
hsa-mir-3164	rs991811143	G	A	chr11	69083206	+	UGUGACUUUAAGGGAAAUGGCGCACAGCAGACCCUGCAAUCAUGCCGUUUUGCUUGAAGUCGCAGU	UGUGACUUUAAGGGAAAUGGCACACAGCAGACCCUGCAAUCAUGCCGUUUUGCUUGAAGUCGCAGU	GGC-GCC	GCG-UGC	GGC-GCC	GCA-UGC	8.14368	18.4121	8.14368	55.3232	0	-36.9111
hsa-mir-1294	rs1361334405	T	G	chr5	154347189	+	UGUGAGGUUGGCAUUGUUGUCUGGCAUUGUCUGAUAUACAACAGUGCCAACCUCACAGG	UGUGAGGUUGGCAUUGUUGUCUGGCAUUGUCUGAUAGACAACAGUGCCAACCUCACAGG	GUC-UAC	UCU-AUA	GUC-GAC	UCU-AGA		0.809244	6.82094	35.0281		-34.2188
hsa-mir-5094	rs1156419273	T	G	chr15	89850688	-	AUCAGUGAAUGCCUUGAACCUAACACACUGCCUUUUAUGUGGUAGGUACAGUGGGCUCACUGAAAC	AUCAGUGAAUGCCUUGAACCUACCACACUGCCUUUUAUGUGGUAGGUACAGUGGGCUCACUGAAAC	UAA-GUA	AAC-GGU	UAC-GUA	ACC-GGU		1.17399	1.00115	28.8024		-27.6284
hsa-mir-129-1	rs1279636719	G	C	chr7	128207895	+	CUUUUUGCGGUCUGGGCUUGCUGUUCCUCUCAACAGUAGUCAGGAAGCCCUUACCCCAAAAAGUAU	CUUUUUGCGGUCUGGGCUUCCUGUUCCUCUCAACAGUAGUCAGGAAGCCCUUACCCCAAAAAGUAU	UGC-GGA	GCU-AGG	UCC-GGA	CCU-AGG	5.22928	1.25155	22.8096	24.1406	-17.5803	-22.8891
hsa-mir-219a-2	rs1310917306	A	G	chr9	128392675	-	UGAUUGUCCAAACGCAAUUCUUGUACGAGUCUGCGGCCAACCGAGAAUUGUGGCUGGACAUCUGU	UGAUUGUCCAAACGCAAUUCUCGUACGAGUCUGCGGCCAACCGAGAAUUGUGGCUGGACAUCUGU	CUU-GAG	UUG-CGA	CUC-GAG	UCG-CGA	2.19264	20.5323	2.75086	43.3701	-0.558217	-22.8378
hsa-mir-205	rs750623780	G	C	chr1	209432203	+	UCCUUCAUUCCACCGGAGUCUGUCUCAUACCCAACCAGAUUUCAGUGGAGUGAAGUUCA	UCCUUCAUUCCACCGGAGUCUGUCUCAUACCCAACCACAUUUCAGUGGAGUGAAGUUCA	UCU-AGA	CUG-CAG	UCU-ACA	CUG-CAC	35.0281	4.08194	0.114202	25.0857	34.9138	-21.0038
hsa-mir-497	rs1315164260	A	G	chr17	7017979	-	CAGCAGCACACUGUGGUUUGUACGGCACUGUGGCCACGUCCAAACCACACUGUGGUGUUAGA	CAGCAGCACACUGUGGUUUGCACGGCACUGUGGCCACGUCCAAACCACACUGUGGUGUUAGA	UGU-CCA	GUA-UCC	UGC-CCA	GCA-UCC		31.7086		11.634		20.0746
hsa-mir-26b	rs912863478	C	A	chr2	218402692	+	UUCAAGUAAUUCAGGAUAGGUUGUGUGCUGUCCAGCCUGUUCUCCAUUACUUGGCUC	UUCAAGUAAUUCAGGAUAGGUUGUGUGCUGUCCAGACUGUUCUCCAUUACUUGGCUC	GGU-GCC	GUU-AGC	GGU-GAC	GUU-AGA	16.9127	20.6078		0.441588		20.1662
hsa-mir-521-1	rs866284657	C	T	chr19	53748670	+	CCUCCAAAGGGAAGAACUUUCUGUUGUCUAAAAGAAAAGAACGCACUUCCCUUUAGAGUGU	CCUCCAAAGGGAAGAACUUUUUGUUGUCUAAAAGAAAAGAACGCACUUCCCUUUAGAGUGU	UUC-GAA	UCU-AGA	UUU-GAA	UUU-AGA	5.60592	35.0281	6.87099	14.5758	-1.26507	20.4522
hsa-mir-496	rs765297560	T	A	chr14	101060628	+	GGUUGUCCAUGGUGUGUUCAUUUUAUUUAUGAUGAGUAUUACAUGGCCAAUCUC	GGUUGUCCAUGGUGUGUUCAUUUUAUUUAUGAAGAGUAUUACAUGGCCAAUCUC	CAU-AUG	AUU-GAU	CAU-AAG	AUU-GAA	0.492423	21.0247		0.0578567		20.9668
hsa-mir-1266	rs1289774849	C	A	chr15	52277168	-	CCUCAGGGCUGUAGAACAGGGCUGGGAUUACUAAAGCCCUGUUCUAUGCCCUGAGGGA	CCUCAGGGCUGUAGAACAGGUCUGGGAUUACUAAAGCCCUGUUCUAUGCCCUGAGGGA	GGC-GCC	GCU-AGC	GUC-GCC	UCU-AGC	8.14368	41.8871	3.85633	20.7842	4.28735	21.103
hsa-mir-30c-2	rs1290581693	G	A	chr6	71377003	-	UGUAAACAUCCUACACUCUCAGCUGUGGAAAGUAAGAAAGCUGGGAGAAGGCUGUUUACUCU	UGUAAACAUCCUACACUCUCAGUUGUGGAAAGUAAGAAAGCUGGGAGAAGGCUGUUUACUCU	AGC-GCU	GCU-AGC	AGU-GCU	GUU-AGC	13.384	41.8871	23.434	20.6078	-10.05	21.2793
hsa-mir-5586	rs1026962925	A	G	chr14	59647001	-	UUAUCCAGCUUGUUACUAUAUGCUUUUUAAAUGGGGCACAGAGUGACAAGCUGGUUAAAG	UUAUCCAGCUUGUUACUAUACGCUUUUUAAAUGGGGCACAGAGUGACAAGCUGGUUAAAG	UAU-ACA	AUG-CAC	UAC-ACA	ACG-CAC	0.277653	22.0035		0.374947		21.6285
hsa-mir-545	rs754154700	G	A	chrX	74287149	-	CCUCAGUAAAUGUUUAUUAGAUGAAUAAAUGAAUGACUCAUCAGCAAACAUUUAUUGUGUGCC	CCUCAGUAAAUGUUUAUUAGAUGAAUAAAUGAAUGACUUAUCAGCAAACAUUUAUUGUGUGCC		AUG-CAU		AUG-UAU		22.1491		0.279134		21.8699
hsa-mir-26a-2	rs765258989	G	A	chr12	57824659	-	UUCAAGUAAUCCAGGAUAGGCUGUUUCCAUCUGUGAGGCCUAUUCUUGAUUACUUGUUUC	UUCAAGUAAUCCAGGAUAGGUUGUUUCCAUCUGUGAGGCCUAUUCUUGAUUACUUGUUUC	GGC-GCC	GCU-GGC	GGU-GCC	GUU-GGC	8.14368	38.2039	16.9127	16.3016	-8.76901	21.9023
hsa-mir-2467	rs1307759092	G	C	chr2	239351771	-	UGAGGCUCUGUUAGCCUUGGCUCUGGGUCCUGCUCCUUAGAGCAGAGGCAGAGAGGCUCAGG	UGAGGCUCUGUUAGCCUUGGCUGUGGGUCCUGCUCCUUAGAGCAGAGGCAGAGAGGCUCAGG	CUC-GAG	UCU-AGA	CUG-GAG	UGU-AGA	2.75086	35.0281		12.502		22.5261
hsa-mir-675	rs559608948	G	A	chr11	1996789	-	UGGUGCGGAGAGGGCCCACAGUGGACUUGGUGACGCUGUAUGCCCUCACCGCUCAGC	UGGUGCGGAGAGGGCCCACAGUGGACUUGGUGAUGCUGUAUGCCCUCACCGCUCAGC	AGU-GCU	GUG-CGC	AGU-GCU	GUG-UGC	23.434	23.6243	23.434	1.07107	0	22.5533
hsa-mir-139	rs1245671225	G	A	chr11	72615089	-	UCUACAGUGCACGUGUCUCCAGUGUGGCUCGGAGGCUGGAGACGCGGCCCUGUUGGAGU	UCUACAGUGCACGUGUCUCCAGUGUGGCUCGGAGGUUGGAGACGCGGCCCUGUUGGAGU	CAG-CUG	AGU-GCU	CAG-UUG	AGU-GUU	0.11766	23.434	0.128388	0.701564	-0.0107279	22.7324
hsa-mir-1307	rs576440491	G	A	chr10	103394340	-	UCGACCGGACCUCGACCGGCUCGUCUGUGUUGCCAAUCGACUCGGCGUGGCGUCGGUCGUGG	UCGACCGGACCUCGACCGGCUUGUCUGUGUUGCCAAUCGACUCGGCGUGGCGUCGGUCGUGG	CUC-GAC	UCG-CGA	CUU-GAC	UUG-CGA	19.8165	43.3701	13.9257	20.5323	5.89076	22.8378
hsa-mir-485	rs765678078	C	T	chr14	101055448	+	AGAGGCUGGCCGUGAUGAAUUCGAUUCAUCAAAGCGAGUCAUACACGGCUCUCCUCUCU	AGAGGCUGGCCGUGAUGAAUUUGAUUCAUCAAAGCGAGUCAUACACGGCUCUCCUCUCU		UCG-CGA		UUG-CGA		43.3701		20.5323		22.8378
hsa-mir-487b	rs754567780	C	T	chr14	101046489	+	GUGGUUAUCCCUGUCCUGUUCGUUUUGCUCAUGUCGAAUCGUACAGGGUCAUCCACUU	GUGGUUAUCCCUGUCCUGUUUGUUUUGCUCAUGUCGAAUCGUACAGGGUCAUCCACUU	UUC-GAA	UCG-CGA	UUU-GAA	UUG-CGA	5.60592	43.3701	6.87099	20.5323	-1.26507	22.8378
hsa-mir-193a	rs1195206832	T	G	chr17	31560035	+	UGGGUCUUUGCGGGCGAGAUGAGGGUGUCGGAUCAACUGGCCUACAAAGUCCCAGU	UGGGUCUUUGCGGGCGAGAGGAGGGUGUCGGAUCAACUGGCCUACAAAGUCCCAGU	AUG-CAA	UGA-UCA	AGG-CAA	GGA-UCA	17.736	37.9107	0.0821711	14.9246	17.6538	22.9861
hsa-mir-9903	rs142654661	G	A	chr8	98393689	-	CCCAGCCUACUGGAGGAUAAGAGGAUAUAAAGGUCUCUUAUCCUCCAGUAGACUAGGG	CCCAGCCUACUGGAGGAUAAGAGGAUAUAAAGGUCUUUUAUCCUCCAGUAGACUAGGG	AAG-CUU	AGA-UCU	AAG-UUU	AGA-UUU	17.3982	44.9594	1.32643	19.9822	16.0717	24.9771
hsa-mir-153-1	rs762232906	A	T	chr2	219294147	-	GUCAUUUUUGUGAUCUGCAGCUAGUAUUCUCACUCCAGUUGCAUAGUCACAAAAGUGAUC	GUCAUUUUUGUGAUCUGCAGCUAGUAUUCUCACUCCAGAUGCAUAGUCACAAAAGUGAUC	AGC-GUU	GCU-AGU	AGC-GAU	GCU-AGA	1.15257	26.6907	0.192403	1.27493	0.960167	25.4158
hsa-mir-138-1	rs1487762365	C	T	chr3	44114272	+	AGCUGGUGUUGUGAAUCAGGCCGUUGCCAAUCAGAGAACGGCUACUUCACAACACCAGGGC	AGCUGGUGUUGUGAAUCAGGCCGUUGCCAAUCAGAGAAUGGCUACUUCACAACACCAGGGC	GCC-GGC	CCG-CGG	GCC-GGC	CCG-UGG	28.9195	31.6557	28.9195	5.64883	0	26.0069
hsa-mir-138-2	rs777159063	C	T	chr16	56858572	+	AGCUGGUGUUGUGAAUCAGGCCGACGAGCAGCGCAUCCUCUUACCCGGCUAUUUCACGACACCAGGGU	AGCUGGUGUUGUGAAUCAGGCCGACGAGCAGCGCAUCCUCUUACCUGGCUAUUUCACGACACCAGGGU	GCC-GGC	CCG-CGG	GCC-GGC	CCG-UGG	28.9195	31.6557	28.9195	5.64883	0	26.0069
hsa-mir-135a-2	rs752942296	C	T	chr12	97563871	+	UAUGGCUUUUUAUUCCUAUGUGAUAGUAAUAAAGUCUCAUGUAGGGAUGGAAGCCAUGAA	UAUGGCUUUUUAUUCCUAUGUGAUAGUAAUAAAGUCUUAUGUAGGGAUGGAAGCCAUGAA	GUG-CAU	UGA-UCA	GUG-UAU	UGA-UUA	16.2141	37.9107	0.0935466	11.1037	16.1206	26.807
hsa-mir-510	rs1185108659	G	A	chrX	147272378	-	UACUCAGGAGAGUGGCAAUCACAUGUAAUUAGGUGUGAUUGAAACCUCUAAGAGUGGA	UACUCAGGAGAGUGGCAAUCAUAUGUAAUUAGGUGUGAUUGAAACCUCUAAGAGUGGA	CAC-GUG	ACA-UGU	CAU-GUG	AUA-UGU	0.115829	55.3415	0.140711	28.1341	-0.0248823	27.2074
hsa-mir-628	rs745373506	C	G	chr15	55372992	-	AUGCUGACAUAUUUACUAGAGGGUAAAAUUAAUAACCUUCUAGUAAGAGUGGCAGUCGAAG	AUGCUGACAUAUUUACUAGACGGUAAAAUUAAUAACCUUCUAGUAAGAGUGGCAGUCGAAG	GAG-UUC	AGG-CUU	GAC-UUC	ACG-CUU	0.732221	30.0357		2.81509		27.2206
hsa-mir-135a-2	rs756292935	A	G	chr12	97563872	+	UAUGGCUUUUUAUUCCUAUGUGAUAGUAAUAAAGUCUCAUGUAGGGAUGGAAGCCAUGAA	UAUGGCUUUUUAUUCCUAUGUGAUAGUAAUAAAGUCUCGUGUAGGGAUGGAAGCCAUGAA	GUG-CAU	UGA-UCA	GUG-CGU	UGA-UCG	16.2141	37.9107	32.3234	9.95745	-16.1092	27.9532
hsa-mir-2467	rs1229163654	T	C	chr2	239351753	-	UGAGGCUCUGUUAGCCUUGGCUCUGGGUCCUGCUCCUUAGAGCAGAGGCAGAGAGGCUCAGG	UGAGGCUCUGUUAGCCUUGGCUCUGGGUCCUGCUCCUUAGGGCAGAGGCAGAGAGGCUCAGG	CUC-GAG	UCU-AGA	CUC-GGG	UCU-AGG	2.75086	35.0281	1.69676	6.52454	1.0541	28.5035
hsa-mir-628	rs1157138998	G	A	chr15	55372976	-	AUGCUGACAUAUUUACUAGAGGGUAAAAUUAAUAACCUUCUAGUAAGAGUGGCAGUCGAAG	AUGCUGACAUAUUUACUAGAGGGUAAAAUUAAUAACUUUCUAGUAAGAGUGGCAGUCGAAG	GAG-UUC	AGG-CUU	GAG-UUC	AGG-UUU	0.732221	30.0357	0.732221	0.97401	0	29.0617
hsa-mir-138-1	rs1418125454	G	A	chr3	44114273	+	AGCUGGUGUUGUGAAUCAGGCCGUUGCCAAUCAGAGAACGGCUACUUCACAACACCAGGGC	AGCUGGUGUUGUGAAUCAGGCCGUUGCCAAUCAGAGAACAGCUACUUCACAACACCAGGGC	GCC-GGC	CCG-CGG	GCC-AGC	CCG-CAG	28.9195	31.6557		0.0852133		31.5705
hsa-mir-519a-1	rs765521671	A	G	chr19	53752449	+	ACUCUAGAGGGAAGCGCUUUCUGUUGUCUGAAAGAAAGGAAAGUGCAUCCUUUUAGAGUGU	ACUCUAGAGGGAAGCGCUUUCUGUUGUCUGAAAGAAAGGGAAGUGCAUCCUUUUAGAGUGU	UUC-GAA	UCU-GGA	UUC-GGA	UCU-GGG	5.60592	33.8801	9.14312	1.57238	-3.5372	32.3077
hsa-mir-382	rs377201140	C	T	chr14	101054350	+	GAAGUUGUUCGUGGUGGAUUCGCUUUACUUAUGACGAAUCAUUCACGGACAACACUUU	GAAGUUGUUCGUGGUGGAUUCGCUUUACUUAUGAUGAAUCAUUCACGGACAACACUUU	UUC-GAA	UCG-CGA	UUC-GAA	UCG-UGA	5.60592	43.3701	5.60592	9.87903	0	33.491
hsa-mir-485	rs374074569	C	T	chr14	101055461	+	AGAGGCUGGCCGUGAUGAAUUCGAUUCAUCAAAGCGAGUCAUACACGGCUCUCCUCUCU	AGAGGCUGGCCGUGAUGAAUUCGAUUCAUCAAAGUGAGUCAUACACGGCUCUCCUCUCU		UCG-CGA		UCG-UGA		43.3701		9.87903		33.491
hsa-mir-367	rs1379932548	A	T	chr4	112647917	-	ACUGUUGCUAAUAUGCAACUCUGUUGAAUAUAAAUUGGAAUUGCACUUUAGCAAUGGUGA	ACUGUUGCUAAUAUGCAACACUGUUGAAUAUAAAUUGGAAUUGCACUUUAGCAAUGGUGA	CUC-GAA	UCU-GGA	CAC-GAA	ACU-GGA	2.94336	33.8801	0.17915	0.222354	2.76421	33.6577
hsa-mir-105-1	rs1344210473	G	A	chrX	152392251	-	UCAAAUGCUCAGACUCCUGUGGUGGCUGCUCAUGCACCACGGAUGUUUGAGCAUGUGCU	UCAAAUGCUCAGACUCCUGUGGUGGCUGCUCAUGCAUCACGGAUGUUUGAGCAUGUGCU	GUG-CAC	UGG-CCA	GUG-CAC	UGG-UCA	13.8182	37.5351	13.8182	2.91496	0	34.6202
hsa-mir-105-2	rs747458157	G	A	chrX	152394444	-	UCAAAUGCUCAGACUCCUGUGGUGGCUGCUUAUGCACCACGGAUGUUUGAGCAUGUGCU	UCAAAUGCUCAGACUCCUGUGGUGGCUGCUUAUGCAUCACGGAUGUUUGAGCAUGUGCU	GUG-CAC	UGG-CCA	GUG-CAC	UGG-UCA	13.8182	37.5351	13.8182	2.91496	0	34.6202
hsa-mir-135a-2	rs1440696126	A	G	chr12	97563856	+	UAUGGCUUUUUAUUCCUAUGUGAUAGUAAUAAAGUCUCAUGUAGGGAUGGAAGCCAUGAA	UAUGGCUUUUUAUUCCUAUGUGGUAGUAAUAAAGUCUCAUGUAGGGAUGGAAGCCAUGAA	GUG-CAU	UGA-UCA	GUG-CAU	UGG-UCA	16.2141	37.9107	16.2141	2.91496	0	34.9957
hsa-mir-30c-1	rs1244125498	C	G	chr1	40757339	+	UGUAAACAUCCUACACUCUCAGCUGUGAGCUCAAGGUGGCUGGGAGAGGGUUGUUUACUCC	UGUAAACAUCCUACACUCUCAGCUGUGAGCUCAAGGUGGGUGGGAGAGGGUUGUUUACUCC	AGC-GCU	GCU-GGC	AGC-GGU	GCU-GGG	13.384	38.2039	10.4944	0.0448541	2.88966	38.1591
hsa-mir-4677	rs1425855779	C	T	chr1	243346208	+	UUGUUCUUUGGUCUUUCAGCCAUGACCUGACCUUCUGUCUGUGAGACCAAAGAACUACU	UUGUUCUUUGGUCUUUCAGCUAUGACCUGACCUUCUGUCUGUGAGACCAAAGAACUACU	GCC-GUC	CCA-UGU	GCU-GUC	CUA-UGU	5.68568	45.8752	15.5577	7.11357	-9.87198	38.7616
hsa-mir-212	rs1277656847	G	T	chr17	2050329	-	ACCUUGGCUCUAGACUGCUUACUGCCCGGGCCGCCCUCAGUAACAGUCUCCAGUCACGGCCA	ACCUUGGCUCUAGACUGCUUAAUGCCCGGGCCGCCCUCAGUAACAGUCUCCAGUCACGGCCA	UAC-GUA	ACU-AGU	UAA-GUA	AAU-AGU	1.00115	43.2095		4.37312		38.8364
hsa-mir-3612	rs1417269478	C	A	chr12	128294144	+	AGGAGGCAUCUUGAGAAAUGGAAGGAAUGGGAUCUACUUCCAGUUCACUAGAGGCGUCCUGA	AGGAGGCAUCUUGAGAAAUGGAAGGAAUGGGAUCUACUUACAGUUCACUAGAGGCGUCCUGA	UGG-CCA	GGA-UCC	UGG-ACA	GGA-UAC	37.5351	42.2252		0.445786		41.7794
hsa-mir-1271	rs758928962	T	A	chr5	176367979	+	CUUGGCACCUAGCAAGCACUCAGUAAAUAUUUGUUGAGUGCCUGCUAUGUGCCAGGCA	CUUGGCACCUAGCAAGCACACAGUAAAUAUUUGUUGAGUGCCUGCUAUGUGCCAGGCA	CUC-GAG	UCA-UGA	CAC-GAG	ACA-UGA	2.75086	49.1508	0.043215	7.09538	2.70764	42.0554
hsa-mir-380	rs367885105	C	A	chr14	101025040	+	AUGGUUGACCAUAGAACAUGCGCUAUCUCUGUGUCGUAUGUAAUAUGGUCCACAUCU	AUGGUUGACCAUAGAACAUGAGCUAUCUCUGUGUCGUAUGUAAUAUGGUCCACAUCU	UGC-GUA	GCG-CGU	UGA-GUA	GAG-CGU	0.659249	42.304		0.0340486		42.27
hsa-mir-212	rs1426416119	C	T	chr17	2050311	-	ACCUUGGCUCUAGACUGCUUACUGCCCGGGCCGCCCUCAGUAACAGUCUCCAGUCACGGCCA	ACCUUGGCUCUAGACUGCUUACUGCCCGGGCCGCCCUCAAUAACAGUCUCCAGUCACGGCCA	UAC-GUA	ACU-AGU	UAC-AUA	ACU-AAU	1.00115	43.2095		0.346232		42.8633
hsa-mir-510	rs369691302	A	T	chrX	147272364	-	UACUCAGGAGAGUGGCAAUCACAUGUAAUUAGGUGUGAUUGAAACCUCUAAGAGUGGA	UACUCAGGAGAGUGGCAAUCACAUGUAAUUAGGUGAGAUUGAAACCUCUAAGAGUGGA	CAC-GUG	ACA-UGU	CAC-GAG	ACA-UGA	0.115829	55.3415	0.043215	7.09538	0.072614	48.2461
hsa-mir-510	rs1170485728	C	T	chrX	147272365	-	UACUCAGGAGAGUGGCAAUCACAUGUAAUUAGGUGUGAUUGAAACCUCUAAGAGUGGA	UACUCAGGAGAGUGGCAAUCACAUGUAAUUAGGUAUGAUUGAAACCUCUAAGAGUGGA	CAC-GUG	ACA-UGU	CAC-AUG	ACA-UAU	0.115829	55.3415		1.09551		54.246
hsa-mir-15b	rs758766250	C	G	chr3	160404645	+	UAGCAGCACAUCAUGGUUUACAUGCUACAGUCAAGAUGCGAAUCAUUAUUUGCUGCUCUA	UAGCAGCACAUCAUGGUUUACAUGCUACAGUCAAGAUGGGAAUCAUUAUUUGCUGCUCUA	UAC-GCG	ACA-UGC	UAC-GGG	ACA-UGG	0.0120062	61.5673		4.48256		57.0847

[truncated: 3 more sheets: Table S11, Table S12, Table S13]
